# Supplementary material for: Spermidine Affects Cardiac Function in Heart Failure Mice by Influencing the Gut Microbiota and Cardiac Galectin-3
Source: Front Cardiovasc Med. 2021 Dec 2;8:765591. doi: 10.3389/fcvm.2021.765591 (PMC8674475; doi:10.3389/fcvm.2021.765591)
Supplement: Supplementary file 1 [file Data_Sheet_1.zip]

Archive with 38 entries (31 files):
- additional files/
- additional files/AOD/
- additional files/AOD/HF+S.jpg
- additional files/AOD/HF+SR.jpg
- additional files/AOD/HF.jpg
- additional files/AOD/control.jpg
- additional files/B-actin.jpg
- additional files/Echocardiography.xlsx
- additional files/Galctin-3.jpg
- additional files/PCR+WB+AOD+TUNEL.xlsx
- additional files/PCR.docx
- additional files/TUNEL/
- additional files/TUNEL/Control.jpg
- additional files/TUNEL/HF+S.jpg
- additional files/TUNEL/HF+SR.jpg
- additional files/TUNEL/HF.jpg
- additional files/figure 1/
- additional files/figure 1/2018-07-19HF+SR╢╠╓ß48''.tif
- additional files/figure 1/2018-07-19HF+S╢╠╓ß29''.tif
- additional files/figure 1/2018-07-19HF╢╠╓ß43''.tif
- additional files/gut microbiota/
- additional files/gut microbiota/Figure 7A/
- additional files/gut microbiota/Figure 7A/Control-vs-HF.S.test.xls
- additional files/gut microbiota/Figure 7A/Control-vs-HF.SR.test.xls
- additional files/gut microbiota/Figure 7A/Control-vs-HF.test.xls
- additional files/gut microbiota/Figure 7A/HF-vs-HF.S.test.xls
- additional files/gut microbiota/Figure 7A/HF-vs-HF.SR.test.xls
- additional files/gut microbiota/Figure 7A/HF.S-vs-HF.SR.test.xls
- additional files/gut microbiota/LDA score (Figure 6E).xlsx
- additional files/gut microbiota/alpha_diversity_index (Figure 6A,B,C,D).xls
- additional files/gut microbiota/cluster.g (Figure 7B).xlsx
- additional files/gut microbiota/otu_table.p10.relative.tran (Figure 7C).xls
- additional files/spermidine.jpg
- additional files/‏figure 2/
- additional files/‏figure 2/2018-08-31HF+SR短轴1''.tif
- additional files/‏figure 2/2018-08-31HF+S短轴5''.tif
- additional files/‏figure 2/2018-08-31HF短轴6''.tif
- additional files/‏figure 2/2018-08-31control短轴3''.tif
