# Supplementary material for: Spermidine Affects Cardiac Function in Heart Failure Mice by Influencing the Gut Microbiota and Cardiac Galectin-3
Source: Front Cardiovasc Med. 2021 Dec 2;8:765591. doi: 10.3389/fcvm.2021.765591 (PMC8674475; doi:10.3389/fcvm.2021.765591)
Supplement: Supplementary file 1 [file Data_Sheet_1.zip › additional files/Echocardiography.xlsx]

## Sheet: Sheet1
	LVDs	LVDd	LVVs	LVVd	EF	FS	LVMassAW	LVMassAWcorrect
Control	2.36328	3.9284	19.4405	67.112	71.0327	39.8411	131.915	105.532
Control	2.09327	3.70545	14.3682	58.3497	75.3757	43.5083	112.154	89.7234
Control	3.17473	4.7401	40.2476	104.442	61.4643	33.0239	170.021	136.016
Control	2.55002	4.111	24.7101	76.5612	67.7208	38.75	139.012	110.591
HF	3.6507	5.21124	56.2943	130.19	56.7599	29.9458	182.058	145.646
HF	3.36339	4.62337	46.2363	98.5625	53.0893	27.2524	152.902	122.322
HF	4.45964	5.66224	90.5144	157.771	42.6294	21.2389	220.611	176.489
HF	4.1005	5.30416	74.2528	135.612	45.246	22.6929	289.419	231.535
HF	3.25371	4.80476	42.6653	107.785	60.4163	32.2815	198.815	159.052
HF	4.2885	5.92438	82.6151	174.902	52.7649	27.6126	236.571	189.257
HF	3.38805	4.87015	47.089	111.243	57.6702	30.4324	189.271	151.417
HF	3.85311	4.74827	64.0493	104.844	38.9101	18.8523	211.466	169.173
HF	3.71899	4.77967	58.8927	106.485	44.6941	22.1914	204.797	163.838
HF	3.72392	4.8327	59.0619	109.274	45.9505	22.9433	235.658	188.527
HF	3.35574	4.63304	46.147	99.0356	53.4037	27.5695	293.488	234.791
HF	3.67528	4.73161	57.2164	103.998	44.9832	22.3251	200.236	160.188
HF	2.84756	4.60564	30.8559	97.6546	68.403	38.1723	209.927	167.941
HF	3.55422	5.09683	53.0087	123.687	57.143	30.2661	136.323	109.058
HF	2.70477	4.18302	27.1821	77.9201	65.1155	35.3393	175.757	140.606
HF	2.82394	4.609	30.3112	97.8026	69.0078	38.7299	271.831	217.465
HF	3.50281	4.49427	50.9784	92.1923	44.7043	22.0605	296.262	237.01
HF	3.31569	4.8801	44.6757	111.896	60.0739	32.0569	228.603	182.883
HF	3.81001	5.08007	58.6401	119.32	50.85	26.3707	237.651	188.353
HF	3.3701	4.6301	46.3701	102.641	54.8202	29.28	227.311	173.961
HF	3.65002	4.99002	55.3701	118.201	53.16	28.3501	192.721	162.281
		Table 1
HF	4.77515	5.49504	106.29	147.188	27.7861	13.1008	273.039	218.431
HF	3.43933	5.08009	48.775	122.826	60.2892	32.2978	192.059	153.647
HF	2.89642	4.59298	32.1306	97.1981	66.9432	36.9382	181.867	145.493
HF	3.5234	5.27354	77.2387	110.538	30.1245	18.3567	231.238	182.364
HF	3.8838	4.83846	47.5621	134.27	64.5774	36.5345	200.072	162.684
HF+S	5.81167	6.35302	167.356	205.083	18.396	8.52117	293.205	234.564
HF+S	5.50237	6.09293	147.595	186.443	20.8365	9.69262	199.537	159.63
HF+S	3.81447	5.21403	62.5322	130.348	52.0267	26.8421	193.373	154.698
HF+S	3.84189	4.67816	63.6426	101.283	37.1637	17.8759	244.115	195.292
HF+S	3.72163	4.94831	58.9681	115.459	48.9273	24.7898	264.607	211.686
HF+S	5.2143	5.21359	71.2378	110.368	35.454	16.3246	211.864	172.369
HF+S	4.1762	5.78964	105.782	187.637	43.624	23.7561	240.838	198.947
HF+S	4.2247	5.36867	123.037	145.164	15.2431	12.5522	264.2	202.21
HF+SR	3.97767	5.46739	69.2053	145.442	52.4171	27.2474	257.06	205.648
HF+SR	4.04648	5.58972	72.038	153.08	52.941	27.6085	250.228	200.182
HF+SR	3.14068	5.03672	39.2848	120.294	67.3428	37.6443	170.106	136.085
HF+SR	5.4509	6.37238	144.465	206.485	30.0361	14.4606	348.417	278.733
HF+SR	4.2371	5.28792	102.285	170.347	39.955	19.0236	300.438	249.846
HF+SR	3.9654	6.01561	98.1873	203.248	51.6908	28.0863	285.754	229.764
HF+SR	4.4023	5.90135	46.2385	111.753	58.6245	33.5698	204.952	157.963
HF+SR	4.0108	5.26152	78.2823	139.952	44.065	26.281	234.669	183.074
		Figure 1
Control	2.23075	4.10576	22.8654	69.8735	70.2435	38.9735	135.562	108.453
Control	2.17362	3.71244	17.8561	58.1736	75.734	45.176	116.343	93.0726
Control	3.11086	4.83013	42.8346	102.538	62.4357	34.247	167.847	134.276
Control	2.51673	4.22376	27.9586	76.8593	63.6236	39.4553	139.909	111.93
HF	4.03883	4.65341	71.6365	100.042	28.3933	13.2072	251.132	200.906
HF	4.75484	5.44404	100.12	144.003	30.4739	14.4966	288.014	230.411
HF	3.72163	4.94831	58.9681	115.459	48.9273	24.7898	264.607	211.686
HF	4.52375	5.1363	81.3421	130.376	37.6097	18.6194	264.161	227.963
HF	3.85311	4.8942	72.4743	109.294	33.6886	16.3764	271.675	200.705
HF+S	3.26549	4.48373	43.042	91.6921	53.0581	27.1703	227.46	181.968
HF+S	5.53911	5.91928	149.918	174.645	14.1582	6.42249	260.271	208.217
HF+S	3.96362	5.13096	68.5111	125.708	45.5	22.751	260.5	208.4
HF+S	2.91371	4.52522	32.7285	93.7219	65.0792	35.6117	230.829	184.663
HF+S	3.01762	4.3129	31.0562	89.1735	65.1733	36.1762	250.764	197.386
HF+S	4.13946	5.2076	84.3763	138.762	39.1937	18.6435	241.81	200.674
HF+S	5.2761	5.7345	132.853	165.946	19.9419	9.7638	270.177	220.764
HF+S	3.24874	4.8042	45.9141	91.8859	50.0314	27.3721	216.309	164.424
HF+SR	5.35595	5.8864	138.715	172.308	19.4962	9.01142	370.496	296.397
HF+SR	5.89397	6.38778	172.86	207.644	16.752	7.73056	280.877	224.702
HF+SR	6.18005	6.60595	192.607	224.089	14.049	6.44723	331.714	265.371
HF+SR	4.60275	5.6319	97.5905	155.721	37.33	18.2737	242.459	193.968
HF+SR	4.58325	5.7063	110.644	151.764	27.0949	15.3798	278.375	218.763
HF+SR	5.51762	6.1375	143.762	181.855	20.9466	10.4361	310.53	257.367
HF+SR	5.71734	6.2038	160.834	197.535	18.5791	7.9532	360.465	270.376
HF+SR	6.11451	6.46444	186.531	228.611	18.4064	7.6937	276.177	233.929
		Figure 2
