# Supplementary material for: Spermidine Affects Cardiac Function in Heart Failure Mice by Influencing the Gut Microbiota and Cardiac Galectin-3
Source: Front Cardiovasc Med. 2021 Dec 2;8:765591. doi: 10.3389/fcvm.2021.765591 (PMC8674475; doi:10.3389/fcvm.2021.765591)
Supplement: Supplementary file 1 [file Data_Sheet_1.zip › additional files/PCR+WB+AOD+TUNEL.xlsx]

## Sheet: Sheet1
	PCR		WB		AOD		TUNEL
Control	1		0.1		0.0473255		1.1414
Control	2.34		0.23		0.0362068		1
Control	2		0.45		0.0408785		0.93919
Control	1.77				0.0387277		1.02564
HF	1.89		0.45		0.0378835		1.57509
HF	1.68		0.49		0.0454511		1.39664
HF	1.79		0.47		0.0422123		1.82328
HF	1.91				0.0448939		1.35036
HF	1.66				0.0492525		1.46578
HF+S	6.26		0.65		0.0491678		1.9944
HF+S	9.99		0.46		0.0277348		1.8102
HF+S	8.11		0.48		0.0444661		1.44562
HF+S	7.82		0.95		0.0452576		1.44537
HF+S	7.26				0.0573863		1.59851
HF+S	8.73				0.0315734		1.71492
HF+S	7.12				0.0384173		1.6036
HF+S	9.07				0.0493679		1.73274
HF+SR	7.57		1.02		0.0513751		1.67233
HF+SR	9.85		1.17		0.0466327		1.84189
HF+SR	7.34		1.53		0.052415		1.85041
HF+SR	4.7		1.65		0.0472377		1.93658
HF+SR	5.12				0.0447776		1.58006
HF+SR	8.04				0.0612867		1.86715
HF+SR	6.47				0.0576983		1.83466
HF+SR	9.83				0.0423782		2.69938
