# Supplementary material for: Spermidine Affects Cardiac Function in Heart Failure Mice by Influencing the Gut Microbiota and Cardiac Galectin-3
Source: Front Cardiovasc Med. 2021 Dec 2;8:765591. doi: 10.3389/fcvm.2021.765591 (PMC8674475; doi:10.3389/fcvm.2021.765591)
Supplement: Supplementary file 1 [file Data_Sheet_1.zip › additional files/gut microbiota/Figure 7A/Control-vs-HF.S.test.xls]

Taxa	mean(group1)	variance(group1)	standard error(group1)	mean(group2)	variance(group2)	standard error(group2)	p value	q value
k__Bacteria;p__Firmicutes;c__Bacilli;o__Lactobacillales;f__Lactobacillaceae;g__Lactobacillus;	0.115796682255201	0.00260630699243709	0.0294748875736453	0.060494553023545	0.00265143380225662	0.0257460375701613	0.137335195530726	0.802555672327009
k__Bacteria;p__Bacteroidetes;c__Bacteroidia;o__Bacteroidales;f__Bacteroidaceae;g__Bacteroides;	0.0623180962164013	4.42194936919727e-05	0.00383924878467879	0.0538581623550401	0.000648106099125017	0.0127289640105255	0.752927374301676	1
k__Bacteria;p__Bacteroidetes;c__Bacteroidia;o__Bacteroidales;f__Rikenellaceae;g__Alistipes;	0.073504897322917	0.000438489005955045	0.0120897891621407	0.0614305409131457	0.000763027668086472	0.0138114777276589	0.743178770949721	1
k__Bacteria;p__Firmicutes;c__Clostridia;o__Clostridiales;f__Lachnospiraceae;g__unidentified_Lachnospiraceae;	0.0270096144315591	0.0012376681042846	0.020311475445214	0.0180203011380531	0.000203722240544104	0.00713656500958452	0.844715083798883	1
k__Bacteria;p__Bacteroidetes;c__Bacteroidia;o__Bacteroidales;f__Marinifilaceae;g__Odoribacter;	0.0236441128501789	0.000132588939303897	0.00664803076867872	0.0233591490281945	0.000125381424836408	0.00559869236599957	0.977402234636872	1
k__Bacteria;p__Bacteroidetes;c__Bacteroidia;o__Bacteroidales;f__Tannerellaceae;g__Parabacteroides;	0.011560745726669	2.12045772573618e-05	0.00265860723295499	0.0208857081069392	2.7782775224892e-05	0.00263546842254333	0.0221843575418994	0.548527374301676
k__Bacteria;p__Firmicutes;c__Bacilli;o__Bacillales;f__Staphylococcaceae;g__Staphylococcus;	0.0176700096414637	0.000739823795330861	0.0157037553399483	0.00191590300867732	7.70079215948366e-06	0.00138751505933122	0.505513966480447	0.940479147719891
k__Bacteria;p__Firmicutes;c__Clostridia;o__Clostridiales;f__Ruminococcaceae;g__unidentified_Ruminococcaceae;	0.0186476720821056	2.65886449587863e-05	0.00297705922899239	0.0197469791582191	7.770495302517e-05	0.00440752064729055	0.923173184357542	1
k__Bacteria;p__Firmicutes;c__Clostridia;o__Clostridiales;f__Ruminococcaceae;g__Ruminiclostridium;	0.0106281368547203	0.000198944577703652	0.00814339359447587	0.00665666477441678	2.60018634218368e-05	0.00254960111693166	0.826134078212291	1
k__Bacteria;p__Firmicutes;c__Clostridia;o__Clostridiales;f__Lachnospiraceae;g__Lachnoclostridium;	0.0110110921886123	0.000141311012062339	0.00686321139754899	0.00930243559592355	5.5595221402864e-05	0.00372811015807151	0.919212290502793	1
k__Bacteria;p__Firmicutes;c__Erysipelotrichia;o__Erysipelotrichales;f__Erysipelotrichaceae;g__Turicibacter;	9.01071373863524e-05	7.55094547340557e-09	5.01695308376362e-05	0.00599775633227908	0.000139182604530703	0.00589878386895772	0.341368715083799	0.802555672327009
k__Bacteria;p__Melainabacteria;c__unidentified_Melainabacteria;o__unidentified_Melainabacteria;f__unidentified_Melainabacteria;g__unidentified_Melainabacteria;	0.00250948377620991	1.45165099884575e-05	0.00219973558929685	0.00138539723731517	5.38857391081983e-07	0.000367034532122654	0.808949720670391	1
k__Bacteria;p__unidentified_Bacteria;c__unidentified_Bacteria;o__Campylobacterales;f__Helicobacteraceae;g__Helicobacter;	0.00423503545715856	1.10568372777635e-05	0.00191979489162805	0.0069371232395318	4.8838099519711e-05	0.00349421305588651	0.736653631284916	1
k__Bacteria;p__Bacteroidetes;c__Bacteroidia;o__Bacteroidales;f__Rikenellaceae;g__Millionella;	0.00437470152010741	5.19249290739753e-07	0.000416032567130568	0.00529154164301354	3.50235991050743e-06	0.000935729649859861	0.611642458100559	0.976756356173754
k__Bacteria;p__Tenericutes;c__Mollicutes;o__Anaeroplasmatales;f__Anaeroplasmataceae;g__Anaeroplasma;	0.00447832472810171	4.50866954217047e-05	0.00387671232797864	0.00101032627794448	4.28622721378496e-07	0.000327346422532191	0.613603351955307	0.976756356173754
k__Bacteria;p__Bacteroidetes;c__Bacteroidia;o__Bacteroidales;f__Rikenellaceae;g__Rikenella;	0.00420800331594266	2.83714597218902e-06	0.000972478958159511	0.00411226448246966	8.99704287364508e-07	0.000474263715501331	0.961486033519553	1
k__Bacteria;p__Firmicutes;c__Clostridia;o__Clostridiales;f__Lachnospiraceae;g__Roseburia;	0.00543796574126637	2.74125505414893e-05	0.00302283258669135	0.0053050577136215	4.64230909810543e-06	0.00107730092106447	0.976150837988827	1
k__Bacteria;p__Proteobacteria;c__Gammaproteobacteria;o__unidentified_Gammaproteobacteria;f__Burkholderiaceae;g__Parasutterella;	0.00289243911010191	2.35169325191492e-06	0.000885380003522954	0.00392979752926229	1.88819155639505e-05	0.0021726663091666	0.837502793296089	1
k__Bacteria;p__Firmicutes;c__Clostridia;o__Clostridiales;f__Ruminococcaceae;g__Oscillibacter;	0.00464502293226646	2.87684324117381e-05	0.00309668814551601	0.00379125780553078	7.54808342149226e-06	0.00137368877675151	0.905553072625698	1
k__Bacteria;p__Firmicutes;c__Clostridia;o__Clostridiales;f__Peptostreptococcaceae;g__Romboutsia;	0.000315374980852233	1.97907845069098e-08	8.12214760329429e-05	0.00283161679236612	2.39376541504053e-05	0.00244630610055269	0.315083798882682	0.802555672327009
k__Bacteria;p__Bacteroidetes;c__Bacteroidia;o__Bacteroidales;f__Muribaculaceae;g__Muribaculum;	0.00195532488128385	1.86161253280227e-06	0.000787742033240636	0.00142932446679101	9.74117637110489e-07	0.000493486989978076	0.783670391061453	1
k__Bacteria;p__Tenericutes;c__Mollicutes;o__Mycoplasmatales;f__Mycoplasmataceae;g__Mycoplasma;	0.000247794627812469	1.8420653271816e-07	0.000247794627812469	1.01370529559646e-05	1.67460484289236e-10	6.47032619520138e-06	0.555826815642458	0.963433147113594
k__Bacteria;p__Firmicutes;c__Clostridia;o__Clostridiales;f__Ruminococcaceae;g__Butyricicoccus;	0.00319429802034619	1.67616983723645e-05	0.0023637328086711	0.00195645122050118	4.29580290875022e-06	0.00103631593985018	0.821033519553073	1
k__Bacteria;p__Firmicutes;c__Bacilli;o__Bacillales;f__Bacillaceae;g__Pseudogracilibacillus;	0.00256805341551104	1.90629099001064e-05	0.00252077434532238	0	0	0	0.324379888268156	0.802555672327009
k__Bacteria;p__unidentified_Bacteria;c__unidentified_Bacteria;o__unidentified_Bacteria;f__unidentified_Bacteria;g__Candidatus_Saccharimonas;	0.00136061777453392	1.2063244340981e-07	0.000200526343580929	0.00118265617819587	6.15645634968793e-08	0.000124061036889991	0.701715083798883	1
k__Bacteria;p__Firmicutes;c__Clostridia;o__Clostridiales;f__Ruminococcaceae;g__Intestinimonas;	0.00229322664648267	2.03607591007088e-06	0.000823827633685364	0.00297691455140162	6.88090562840356e-06	0.00131157401891807	0.83863687150838	1
k__Bacteria;p__Proteobacteria;c__Gammaproteobacteria;o__Enterobacteriales;f__Enterobacteriaceae;g__unidentified_Enterobacteriaceae;	0.00247794627812469	1.1362285201107e-05	0.00194613165031788	0.000706214689265537	2.85032967940671e-07	0.000266942394507069	0.605027932960894	0.976389905605856
k__Bacteria;p__Deferribacteres;c__unidentified_Deferribacteres;o__Deferribacterales;f__Deferribacteraceae;g__Mucispirillum;	0.000270321412159057	8.67749782226044e-08	0.000170073492175789	0.00189900792041738	8.30853670433008e-06	0.00144122662204197	0.253156424581006	0.802555672327009
k__Bacteria;p__Firmicutes;c__Erysipelotrichia;o__Erysipelotrichales;f__Erysipelotrichaceae;g__Erysipelatoclostridium;	0.000779426738391948	3.33642179425719e-07	0.000333487720626372	0.000571053983186008	2.97942648911332e-07	0.00027292061524889	0.819307262569832	1
k__Bacteria;p__Firmicutes;c__Erysipelotrichia;o__Erysipelotrichales;f__Erysipelotrichaceae;g__Faecalibaculum;	0	0	0	0.00142932446679101	6.33784650153395e-06	0.00125875399716684	0.245022346368715	0.802555672327009
k__Bacteria;p__Firmicutes;c__Clostridia;o__Clostridiales;f__Lachnospiraceae;g__Tyzzerella;	0.00186521774389749	5.83474953568792e-06	0.00139460263584147	0.000706214689265537	2.0172898884697e-07	0.000224571251970822	0.669530726256983	1
k__Bacteria;p__Firmicutes;c__Clostridia;o__Clostridiales;f__Lachnospiraceae;g__Blautia;	0.0019688409518918	3.66287839653886e-06	0.00110497034598805	0.00136512313140324	3.96668216240031e-07	0.000314908008885147	0.79708938547486	1
k__Bacteria;p__Firmicutes;c__Clostridia;o__Clostridiales;f__unidentified_Clostridiales;g__unidentified_Clostridiales;	0.00197334630876112	3.34549510776959e-06	0.0010560137479802	0.00135498607844727	1.68232324885006e-06	0.000648522021378237	0.814715083798883	1
k__Bacteria;p__Fusobacteria;c__Fusobacteriia;o__Fusobacteriales;f__Fusobacteriaceae;g__Fusobacterium;	0.00135160706079529	5.26422688939488e-06	0.00132466686244692	2.36531235639175e-05	7.7640769988646e-10	1.3932046689974e-05	0.34008938547486	0.802555672327009
k__Bacteria;p__Bacteroidetes;c__Bacteroidia;o__Bacteroidales;f__Prevotellaceae;g__Alloprevotella;	0.000752394597176042	4.0141800452169e-07	0.000365795026629983	0.000358175871110751	5.75455118739376e-08	0.000119943228105985	0.318720670391062	0.802555672327009
k__Bacteria;p__Proteobacteria;c__Gammaproteobacteria;o__Enterobacteriales;f__Enterobacteriaceae;g__Morganella;	0.00137863920201119	4.15277643148683e-06	0.00117654528620687	0.000223015165031222	3.17261499326153e-08	8.90591796680939e-05	0.529307262569832	0.941852971051295
k__Bacteria;p__Firmicutes;c__Clostridia;o__Clostridiales;f__Ruminococcaceae;g__Faecalibacterium;	0.00188774452824408	2.52840973388123e-06	0.000918043160546974	0.00098329413672857	1.40834267287248e-07	0.00018763945966084	0.548642458100559	0.958077128324856
k__Bacteria;p__Actinobacteria;c__unidentified_Actinobacteria;o__Micrococcales;f__Micrococcaceae;g__Yaniella;	0.00121644635471576	4.00863862555496e-06	0.0011559467440955	1.35160706079529e-05	3.65368329358334e-10	9.55730518187965e-06	0.302162011173184	0.802555672327009
k__Bacteria;p__Proteobacteria;c__Alphaproteobacteria;o__Sphingomonadales;f__Sphingomonadaceae;g__Sphingomonas;	0.00128853206462484	3.71969317175408e-06	0.00111350694830254	6.42013353877761e-05	3.82114377787258e-09	3.09077004073118e-05	0.265139664804469	0.802555672327009
k__Bacteria;p__unidentified_Bacteria;c__unidentified_Bacteria;o__Campylobacterales;f__Campylobacteraceae;g__Campylobacter;	0.00104974815055101	3.30591353875577e-06	0.00104974815055101	1.01370529559646e-05	4.11039370528126e-10	1.01370529559646e-05	0.516502793296089	0.940479147719891
k__Bacteria;p__Fusobacteria;c__Fusobacteriia;o__Fusobacteriales;f__Leptotrichiaceae;g__Leptotrichia;	0.00106326422115896	3.18059220178586e-06	0.00102965887583961	0	0	0	0.307558659217877	0.802555672327009
k__Bacteria;p__Firmicutes;c__Bacilli;o__Bacillales;f__Staphylococcaceae;g__Nosocomiicoccus;	0.00101821065246578	3.06915486133157e-06	0.00101146014278559	7.09593706917525e-05	2.01409291558782e-08	7.09593706917525e-05	0.573782122905028	0.974564245810056
k__Bacteria;p__Bacteroidetes;c__Bacteroidia;o__Bacteroidales;f__Porphyromonadaceae;g__Porphyromonas;	0.000810964236477171	1.90795341590922e-06	0.000797486345945647	2.02741059119293e-05	6.69841937156946e-10	1.29406523904028e-05	0.514117318435754	0.940479147719891
k__Bacteria;p__Firmicutes;c__Bacilli;o__Lactobacillales;f__Streptococcaceae;g__Streptococcus;	0.000959641013164653	1.51280756770818e-06	0.000710119137353769	0.000135160706079529	3.04473607798612e-09	2.75895635974281e-05	0.22286592178771	0.802555672327009
k__Bacteria;p__Firmicutes;c__Bacilli;o__Lactobacillales;f__Carnobacteriaceae;g__Atopostipes;	0.000783932095261266	1.78080523729252e-06	0.000770455544313994	1.68950882599411e-05	6.54618256767015e-10	1.27927543629882e-05	0.509653631284916	0.940479147719891
k__Bacteria;p__Firmicutes;c__Clostridia;o__Clostridiales;f__Ruminococcaceae;g__Anaerotruncus;	0.000797448165869219	1.62789859145606e-06	0.000736636181448268	0.000462925418322385	1.52526053826715e-07	0.000195272920438751	0.839324022346369	1
k__Bacteria;p__Firmicutes;c__Clostridia;o__Clostridiales;f__Lachnospiraceae;g__Marvinbryantia;	0.00047306247127835	1.20023496194213e-07	0.000200019579203481	0.000706214689265537	5.75622579223666e-07	0.000379348974963577	0.792743016759777	1
k__Bacteria;p__Bacteroidetes;c__Bacteroidia;o__Bacteroidales;f__Marinifilaceae;g__Butyricimonas;	0.000675803530397643	3.10745764119263e-07	0.000321841453782896	0.000973157083772606	4.11404738857484e-07	0.00032070420127334	0.745391061452514	1
k__Bacteria;p__Firmicutes;c__Bacilli;o__Lactobacillales;f__Enterococcaceae;g__Enterococcus;	0.00109480171924418	6.41769470517914e-07	0.000462518277302967	0.000236531235639175	5.1760513325764e-09	3.59723898725689e-05	0.0605642458100559	0.802555672327009
k__Bacteria;p__Spirochaetes;c__Spirochaetia;o__Spirochaetales;f__Spirochaetaceae;g__unidentified_Spirochaetaceae;	0.000603717820488561	1.06912862642405e-06	0.000596972536058415	1.68950882599411e-05	1.67460484289236e-10	6.47032619520138e-06	0.524972067039106	0.941852971051295
k__Bacteria;p__Actinobacteria;c__unidentified_Actinobacteria;o__Corynebacteriales;f__Corynebacteriaceae;g__Corynebacterium;	0.00058569639301129	1.02912079435931e-06	0.000585696393011291	1.35160706079529e-05	2.43578886238889e-10	7.80350700388757e-06	0.531301675977654	0.941852971051295
k__Bacteria;p__Proteobacteria;c__Gammaproteobacteria;o__Pseudomonadales;f__Pseudomonadaceae;g__Pseudomonas;	8.10964236477171e-05	7.12468242248752e-09	4.87328856197658e-05	2.36531235639175e-05	5.32828813647571e-10	1.15415425057439e-05	0.235804469273743	0.802555672327009
k__Bacteria;p__Proteobacteria;c__Deltaproteobacteria;o__Desulfovibrionales;f__Desulfovibrionaceae;g__Desulfovibrio;	0.000504599969363573	3.54468174199144e-07	0.000343738356990286	0.000658908442137702	4.28866300264735e-07	0.00032743942197937	0.883709497206704	1
k__Bacteria;p__Bacteroidetes;c__Bacteroidia;o__Bacteroidales;f__Prevotellaceae;g__unidentified_Prevotellaceae;	0.00121644635471576	4.1670257963318e-07	0.000372694056670786	0.000577812018489985	1.69941944192795e-07	0.000206120076771281	0.116296089385475	0.802555672327009
k__Bacteria;p__Verrucomicrobia;c__Verrucomicrobiae;o__Verrucomicrobiales;f__Akkermansiaceae;g__Akkermansia;	0.00049108389875562	4.88192982744294e-07	0.000403399298769963	0.000206120076771281	1.47821936586226e-08	6.07910224840449e-05	0.728603351955307	1
k__Bacteria;p__Proteobacteria;c__Gammaproteobacteria;o__Enterobacteriales;f__Enterobacteriaceae;g__Proteus;	4.95589255624938e-05	2.9838413564264e-09	3.15374980852233e-05	0	0	0	0.0997932960893855	0.802555672327009
k__Bacteria;p__Gemmatimonadetes;c__unidentified_Gemmatimonadetes;o__Gemmatimonadales;f__Gemmatimonadaceae;g__Gemmatimonas;	0.000441524973193127	5.84832905859574e-07	0.000441524973193127	1.35160706079529e-05	7.30736658716668e-10	1.35160706079529e-05	0.543949720670391	0.957024320577981
k__Bacteria;p__Firmicutes;c__Clostridia;o__Clostridiales;f__unidentified_Clostridiales;g__Anaerovorax;	0.000180214274772705	9.19510295551808e-09	5.53627520857302e-05	0.00032100667693888	2.86661901742393e-08	8.46554637549156e-05	0.14072625698324	0.802555672327009
k__Bacteria;p__Proteobacteria;c__Gammaproteobacteria;o__unidentified_Gammaproteobacteria;f__Neisseriaceae;g__Neisseria;	0.000387460690761315	4.04889003650594e-07	0.000367373109000733	0.000145297759035493	8.4445755122945e-08	0.000145297759035493	0.765893854748603	1
k__Bacteria;p__Firmicutes;c__Erysipelotrichia;o__Erysipelotrichales;f__Erysipelotrichaceae;g__Candidatus_Stoquefichus;	2.70321412159057e-05	2.19220997615e-09	2.70321412159057e-05	4.7306247127835e-05	3.10563079954584e-09	2.7864093379948e-05	0.797893854748603	1
k__Bacteria;p__Firmicutes;c__Clostridia;o__Clostridiales;f__Lachnospiraceae;g__Acetatifactor;	0.00049108389875562	8.66531887794849e-08	0.000169954100450175	0.000723109777525478	1.61310117411705e-07	0.000200817154030541	0.618173184357542	0.977381926619357
k__Bacteria;p__Actinobacteria;c__Coriobacteriia;o__Coriobacteriales;f__Eggerthellaceae;g__Enterorhabdus;	0.000423503545715856	6.54618256767015e-08	0.00014771800350296	0.000614981212661855	1.12107182391449e-07	0.000167412053323117	0.639860335195531	0.988238900323434
k__Bacteria;p__Firmicutes;c__Clostridia;o__Clostridiales;f__Lachnospiraceae;g__Agathobacter;	0.000612728534227196	6.61925623354182e-08	0.000148540187980019	0.000550779877274079	3.5973556761406e-08	9.48334813784219e-05	0.871988826815642	1
k__Bacteria;p__Firmicutes;c__Bacilli;o__Lactobacillales;f__Streptococcaceae;g__Lactococcus;	0.000306364267113598	2.34079309675573e-07	0.000279332125897692	0.00022639418268321	6.2280076475206e-08	0.000124779882668648	0.903972067039106	1
k__Bacteria;p__Proteobacteria;c__Deltaproteobacteria;o__Desulfovibrionales;f__Desulfovibrionaceae;g__Bilophila;	0.000355923192676092	1.9078316264661e-07	0.0002521792766047	0.000179087935555375	2.70829274136865e-08	8.22844569370281e-05	0.739972067039106	1
k__Bacteria;p__Firmicutes;c__Erysipelotrichia;o__Erysipelotrichales;f__Erysipelotrichaceae;g__Dubosiella;	4.50535686931762e-06	6.08947215597224e-11	4.50535686931762e-06	0	0	0	0.428571428571428	0.895408163265306
k__Bacteria;p__Firmicutes;c__Negativicutes;o__Selenomonadales;f__Veillonellaceae;g__Megamonas;	0.000319880337721551	3.65977276573931e-08	0.000110450181314765	0.000260184359203092	1.01541948200837e-08	5.0384012395014e-05	0.816882681564246	1
k__Bacteria;p__Actinobacteria;c__unidentified_Actinobacteria;o__Bifidobacteriales;f__Bifidobacteriaceae;g__Bifidobacterium;	0.000247794627812469	4.81068300321807e-09	4.00444877738833e-05	0.000327764712242857	9.62593311055311e-08	0.000155128439611771	0.814564245810056	1
k__Bacteria;p__Proteobacteria;c__Alphaproteobacteria;o__Rhizobiales;f__Rhizobiaceae;g__Phyllobacterium;	0.000193730345380658	2.67327827647181e-08	9.4397709655687e-05	3.37901765198821e-05	6.08947215597224e-11	3.90175350194379e-06	0.0813575418994413	0.802555672327009
k__Bacteria;p__Firmicutes;c__Negativicutes;o__Selenomonadales;f__Veillonellaceae;g__Veillonella;	0.00020724641598861	3.40401493518848e-08	0.000106520967187818	0.000158813829643446	4.55188043658925e-09	3.37338125498336e-05	0.840620111731844	1
k__Bacteria;p__Firmicutes;c__Clostridia;o__Clostridiales;f__Peptococcaceae;g__Peptococcus;	0.000121644635471576	2.35662572436125e-08	8.8630802101776e-05	0.000202741059119293	5.44398810743918e-08	0.000116661777239154	0.787888268156425	1
k__Bacteria;p__Proteobacteria;c__Gammaproteobacteria;o__Xanthomonadales;f__Xanthomonadaceae;g__Stenotrophomonas;	0.000256805341551104	1.15273707912554e-07	0.000196021859250913	8.44754412997053e-05	8.81451094576981e-09	4.69428134696085e-05	0.641932960893855	0.988238900323434
k__Bacteria;p__Bacteroidetes;c__Bacteroidia;o__Bacteroidales;f__Prevotellaceae;g__Prevotella;	0.00020724641598861	1.12777024328606e-07	0.000193887445294605	3.37901765198821e-06	4.56710411697918e-11	3.37901765198821e-06	0.293418994413408	0.802555672327009
k__Bacteria;p__Firmicutes;c__Bacilli;o__Bacillales;f__unidentified_Bacillales;g__Gemella;	0.000274826769028375	7.0394298123039e-08	0.000153182133556799	0.000253426323899116	3.03712423779115e-08	8.71367350460062e-05	0.952212290502793	1
k__Bacteria;p__Firmicutes;c__Clostridia;o__Clostridiales;f__unidentified_Clostridiales;g__Parvimonas;	0.00018922498851134	1.0741828883135e-07	0.00018922498851134	0	0	0	0.476134078212291	0.926557458793111
k__Bacteria;p__Bacteroidetes;c__Bacteroidia;o__Flavobacteriales;f__Flavobacteriaceae;g__Capnocytophaga;	0.000184719631642022	1.02364026941893e-07	0.000184719631642022	2.36531235639175e-05	1.50714435860313e-09	1.94109785856041e-05	0.628720670391061	0.980804245810056
k__Bacteria;p__Firmicutes;c__Negativicutes;o__Selenomonadales;f__Veillonellaceae;g__Dialister;	0.000310869623982916	1.534546983305e-08	7.15203230628657e-05	0.000229773200335199	6.45484048533057e-09	4.0171010957314e-05	0.518469273743017	0.940479147719891
k__Bacteria;p__Firmicutes;c__Bacilli;o__Bacillales;f__Bacillaceae;g__Bacillus;	0.000198235702249975	8.22687688271849e-08	0.000165598680376369	1.01370529559646e-05	4.56710411697918e-11	3.37901765198821e-06	0.244687150837989	0.802555672327009
k__Bacteria;p__Proteobacteria;c__Gammaproteobacteria;o__Pasteurellales;f__Pasteurellaceae;g__Rodentibacter;	0.000184719631642022	8.81146620969183e-08	0.000171381311794215	0	0	0	0.27404469273743	0.802555672327009
k__Bacteria;p__Firmicutes;c__Bacilli;o__Bacillales;f__Paenibacillaceae;g__Paenibacillus;	0.000225267843465881	5.66929857721015e-08	0.000137468767085596	4.7306247127835e-05	8.95152406927919e-09	4.7306247127835e-05	0.196463687150838	0.802555672327009
k__Bacteria;p__Bacteroidetes;c__Bacteroidia;o__Flavobacteriales;f__unidentified_Flavobacteriales;g__Chryseobacterium;	0.00017120356103407	5.70583541014599e-08	0.000137911026996224	6.75803530397643e-06	1.82684164679167e-10	6.75803530397643e-06	0.211379888268156	0.802555672327009
k__Bacteria;p__Proteobacteria;c__Gammaproteobacteria;o__unidentified_Gammaproteobacteria;f__Burkholderiaceae;g__Ralstonia;	0.000243289270943151	2.04606264440667e-08	8.2584555545749e-05	5.40642824318114e-05	1.21789443119445e-09	1.74491721235883e-05	0.032195530726257	0.679994413407821
k__Bacteria;p__Actinobacteria;c__unidentified_Actinobacteria;o__Micrococcales;f__Intrasporangiaceae;g__Terrabacter;	0.000126149992340893	4.28089892564848e-08	0.000119455695073508	0	0	0	0.287793296089385	0.802555672327009
k__Bacteria;p__unidentified_Bacteria;c__unidentified_Bacteria;o__unidentified_Bacteria;f__unidentified_Bacteria;g__unidentified_Bacteria;	0.000166698204164752	2.60020461060014e-08	9.30985966704143e-05	3.37901765198821e-06	4.56710411697918e-11	3.37901765198821e-06	0.069731843575419	0.802555672327009
k__Bacteria;p__Firmicutes;c__Bacilli;o__Bacillales;f__Staphylococcaceae;g__Jeotgalicoccus;	3.15374980852233e-05	2.9838413564264e-09	3.15374980852233e-05	8.10964236477171e-05	2.63065197138001e-08	8.10964236477171e-05	0.781659217877095	1
k__Bacteria;p__Firmicutes;c__Erysipelotrichia;o__Erysipelotrichales;f__Erysipelotrichaceae;g__unidentified_Erysipelotrichaceae;	0.000211751772857928	7.36826130872641e-09	4.95589255624938e-05	0.000155434811991458	2.00952581147084e-09	2.24138674232652e-05	0.304519553072626	0.802555672327009
k__Bacteria;p__Actinobacteria;c__unidentified_Actinobacteria;o__Propionibacteriales;f__Nocardioidaceae;g__Nocardioides;	0.000126149992340893	2.56366777766431e-08	9.24421941479162e-05	1.01370529559646e-05	1.67460484289236e-10	6.47032619520138e-06	0.188368715083799	0.802555672327009
k__Bacteria;p__Actinobacteria;c__Thermoleophilia;o__Gaiellales;f__Gaiellaceae;g__Gaiella;	0.000121644635471576	2.13740472674625e-08	8.4407833892877e-05	1.01370529559646e-05	1.67460484289236e-10	6.47032619520138e-06	0.164296089385475	0.802555672327009
k__Bacteria;p__Firmicutes;c__Clostridia;o__Clostridiales;f__Lachnospiraceae;g__Fusicatenibacter;	0.000171203561034069	1.06565762729514e-08	5.96002692190547e-05	0.000195983023815316	2.9838413564264e-09	2.73122745136065e-05	0.860558659217877	1
k__Bacteria;p__Firmicutes;c__Clostridia;o__Clostridiales;f__Peptostreptococcaceae;g__Filifactor;	0.000103623207994305	2.45405727885681e-08	9.04444079505345e-05	0	0	0	0.236653631284916	0.802555672327009
k__Bacteria;p__Proteobacteria;c__Gammaproteobacteria;o__unidentified_Gammaproteobacteria;f__unidentified_Gammaproteobacteria;g__unidentified_Gammaproteobacteria;	9.461249425567e-05	2.68545722078376e-08	9.461249425567e-05	6.75803530397643e-06	1.82684164679167e-10	6.75803530397643e-06	0.583072625698324	0.974564245810056
k__Bacteria;p__Proteobacteria;c__Gammaproteobacteria;o__Enterobacteriales;f__Enterobacteriaceae;g__Yersinia;	4.50535686931762e-06	6.08947215597224e-11	4.50535686931762e-06	3.37901765198821e-06	4.56710411697918e-11	3.37901765198821e-06	1	1
k__Bacteria;p__Firmicutes;c__Clostridia;o__Clostridiales;f__Lachnospiraceae;g__Lachnospira;	7.65910667783995e-05	4.6279988385389e-09	3.92767905958846e-05	6.08223177357878e-05	1.27878915275417e-09	1.78800807657164e-05	0.864072625698324	1
k__Bacteria;p__Actinobacteria;c__Thermoleophilia;o__Solirubrobacterales;f__Solirubrobacteraceae;g__Conexibacter;	9.01071373863524e-05	2.08868894949848e-08	8.34403769066766e-05	0	0	0	0.273055865921788	0.802555672327009
k__Bacteria;p__Firmicutes;c__Negativicutes;o__Selenomonadales;f__Veillonellaceae;g__Selenomonas;	8.56017805170348e-05	2.19829944830598e-08	8.56017805170348e-05	0	0	0	0.346402234636872	0.802555672327009
k__Bacteria;p__Actinobacteria;c__Thermoleophilia;o__Gaiellales;f__unidentified_Gaiellales;g__unidentified_Gaiellales;	8.56017805170348e-05	2.19829944830598e-08	8.56017805170348e-05	6.75803530397643e-06	1.82684164679167e-10	6.75803530397643e-06	0.592625698324022	0.975326815642458
k__Bacteria;p__Oxyphotobacteria;c__unidentified_Oxyphotobacteria;o__unidentified_Oxyphotobacteria;f__unidentified_Oxyphotobacteria;g__unidentified_Oxyphotobacteria;	8.56017805170347e-05	5.54141966193474e-09	4.2978365340152e-05	5.40642824318114e-05	4.38441995230001e-09	3.31074763169137e-05	0.776240223463687	1
k__Bacteria;p__Proteobacteria;c__Gammaproteobacteria;o__Pseudomonadales;f__Moraxellaceae;g__Acinetobacter;	9.461249425567e-05	1.69896273151625e-08	7.52542962564542e-05	2.36531235639175e-05	7.7640769988646e-10	1.3932046689974e-05	0.581296089385475	0.974564245810056
k__Bacteria;p__Actinobacteria;c__unidentified_Actinobacteria;o__Corynebacteriales;f__Nocardiaceae;g__Rhodococcus;	9.461249425567e-05	1.38839965156167e-08	6.80293968703156e-05	4.05482118238586e-05	3.65368329358334e-10	9.55730518187965e-06	0.683351955307263	1
k__Bacteria;p__Firmicutes;c__Clostridia;o__Clostridiales;f__Ruminococcaceae;g__Caproiciproducens;	9.91178511249876e-05	1.32141545784598e-08	6.63680509945856e-05	8.44754412997053e-05	6.98766929897814e-09	4.17961400699219e-05	0.930877094972067	1
k__Bacteria;p__Actinobacteria;c__Thermoleophilia;o__Solirubrobacterales;f__Solirubrobacteraceae;g__Solirubrobacter;	7.65910667783995e-05	1.75985745307598e-08	7.65910667783995e-05	6.75803530397643e-06	1.82684164679167e-10	6.75803530397643e-06	0.598458100558659	0.975326815642458
k__Bacteria;p__Firmicutes;c__Negativicutes;o__Selenomonadales;f__Veillonellaceae;g__Anaeroglobus;	7.65910667783995e-05	1.75985745307598e-08	7.65910667783995e-05	0	0	0	0.346402234636872	0.802555672327009
k__Bacteria;p__Synergistetes;c__Synergistia;o__Synergistales;f__Synergistaceae;g__Fretibacterium;	7.20857099090819e-05	1.55890487192889e-08	7.20857099090819e-05	0	0	0	0.479117318435754	0.926557458793111
k__Bacteria;p__Firmicutes;c__Clostridia;o__Clostridiales;f__Peptostreptococcaceae;g__Paraclostridium;	8.10964236477171e-05	1.38839965156167e-08	6.80293968703156e-05	3.37901765198821e-06	4.56710411697918e-11	3.37901765198821e-06	0.240201117318436	0.802555672327009
k__Bacteria;p__Actinobacteria;c__unidentified_Actinobacteria;o__Propionibacteriales;f__Nocardioidaceae;g__Marmoricola;	8.10964236477171e-05	8.76883990460002e-09	5.40642824318114e-05	2.02741059119293e-05	6.69841937156946e-10	1.29406523904028e-05	0.266391061452514	0.802555672327009
k__Bacteria;p__Firmicutes;c__Clostridia;o__Clostridiales;f__Ruminococcaceae;g__Subdoligranulum;	0.000126149992340893	1.15699970963472e-09	1.96383952979423e-05	7.77174059957289e-05	6.37872208338092e-09	3.99334511511994e-05	0.268960893854749	0.802555672327009
k__Bacteria;p__Proteobacteria;c__Alphaproteobacteria;o__unidentified_Alphaproteobacteria;f__Acetobacteraceae;g__Gluconobacter;	6.30749961704467e-05	1.19353654257056e-08	6.30749961704467e-05	2.70321412159057e-05	1.096104988075e-09	1.65537381584569e-05	0.788368715083799	1
k__Bacteria;p__unidentified_Bacteria;c__unidentified_Bacteria;o__Campylobacterales;f__unidentified_Campylobacterales;g__Sulfurovum;	6.30749961704467e-05	1.19353654257056e-08	6.30749961704467e-05	1.01370529559646e-05	1.67460484289236e-10	6.47032619520138e-06	0.658441340782123	1
k__Bacteria;p__Firmicutes;c__Clostridia;o__Clostridiales;f__Lachnospiraceae;g__Catonella;	5.8569639301129e-05	1.02912079435931e-08	5.8569639301129e-05	2.02741059119293e-05	6.69841937156946e-10	1.29406523904028e-05	0.751005586592179	1
k__Bacteria;p__Proteobacteria;c__Alphaproteobacteria;o__unidentified_Alphaproteobacteria;f__Acetobacteraceae;g__Acidiphilium;	0	0	0	0	0	0	1	1
k__Bacteria;p__Proteobacteria;c__Gammaproteobacteria;o__Xanthomonadales;f__Xanthomonadaceae;g__Lysobacter;	8.10964236477171e-05	6.75931409312918e-09	4.7466880008167e-05	0	0	0	0.0788715083798883	0.802555672327009
k__Bacteria;p__Firmicutes;c__Clostridia;o__Clostridiales;f__Lachnospiraceae;g__Anaerostipes;	8.56017805170347e-05	7.91631380276391e-10	1.62442952065886e-05	6.75803530397643e-05	1.94863108991112e-09	2.20716508779425e-05	0.743329608938547	1
k__Bacteria;p__Firmicutes;c__Negativicutes;o__Selenomonadales;f__Veillonellaceae;g__unidentified_Veillonellaceae;	4.95589255624938e-05	7.3682613087264e-09	4.95589255624938e-05	0	0	0	0.346402234636872	0.802555672327009
k__Bacteria;p__Proteobacteria;c__Gammaproteobacteria;o__unidentified_Gammaproteobacteria;f__Burkholderiaceae;g__unidentified_Burkholderiaceae;	6.75803530397643e-05	3.83636745826251e-09	3.57601615314328e-05	6.75803530397643e-06	1.82684164679167e-10	6.75803530397643e-06	0.0846703910614525	0.802555672327009
k__Bacteria;p__Bacteroidetes;c__Bacteroidia;o__Bacteroidales;f__Barnesiellaceae;g__Barnesiella;	0	0	0	3.37901765198821e-06	4.56710411697918e-11	3.37901765198821e-06	1	1
k__Bacteria;p__Proteobacteria;c__Gammaproteobacteria;o__unidentified_Gammaproteobacteria;f__Burkholderiaceae;g__Sutterella;	7.20857099090819e-05	2.9838413564264e-09	3.15374980852233e-05	6.75803530397643e-06	6.08947215597224e-11	3.90175350194378e-06	0.0395754189944134	0.690152932960894
k__Bacteria;p__Proteobacteria;c__Gammaproteobacteria;o__unidentified_Gammaproteobacteria;f__Burkholderiaceae;g__Delftia;	9.91178511249876e-05	3.89726217982223e-09	3.6042854954541e-05	2.02741059119293e-05	1.03521026651528e-09	1.60873418136378e-05	0.0451284916201117	0.690152932960894
k__Bacteria;p__Firmicutes;c__Clostridia;o__Clostridiales;f__Ruminococcaceae;g__Harryflintia;	3.6042854954541e-05	7.91631380276391e-10	1.62442952065886e-05	5.74433000837996e-05	2.96861767603646e-09	2.72425112463795e-05	0.737659217877095	1
k__Bacteria;p__Bacteroidetes;c__Bacteroidia;o__Bacteroidales;f__Rikenellaceae;g__unidentified_Rikenellaceae;	4.05482118238586e-05	4.93247244633751e-09	4.05482118238586e-05	0	0	0	0.346402234636872	0.802555672327009
k__Bacteria;p__Bacteroidetes;c__Bacteroidia;o__Chitinophagales;f__Chitinophagaceae;g__Flavisolibacter;	4.05482118238586e-05	4.93247244633751e-09	4.05482118238586e-05	0	0	0	0.346402234636872	0.802555672327009
k__Bacteria;p__Proteobacteria;c__Alphaproteobacteria;o__Rhodobacterales;f__Rhodobacteraceae;g__Rhodobacter;	1.35160706079529e-05	5.48052494037501e-10	1.35160706079529e-05	2.70321412159057e-05	9.74315544955558e-10	1.56070140077751e-05	0.74445251396648	1
k__Bacteria;p__Bacteroidetes;c__Bacteroidia;o__Flavobacteriales;f__Flavobacteriaceae;g__Gillisia;	4.05482118238586e-05	4.93247244633751e-09	4.05482118238586e-05	0	0	0	0.346402234636872	0.802555672327009
k__Bacteria;p__Actinobacteria;c__unidentified_Actinobacteria;o__Micrococcales;f__Micrococcaceae;g__Rothia;	4.95589255624938e-05	4.0799463445014e-09	3.68779353385436e-05	3.04111588678939e-05	3.69935433475313e-09	3.04111588678939e-05	0.853178770949721	1
k__Bacteria;p__Actinobacteria;c__unidentified_Actinobacteria;o__Frankiales;f__Acidothermaceae;g__Acidothermus;	4.05482118238586e-05	4.93247244633751e-09	4.05482118238586e-05	3.37901765198821e-06	4.56710411697918e-11	3.37901765198821e-06	0.596005586592179	0.975326815642458
k__Bacteria;p__Proteobacteria;c__Deltaproteobacteria;o__Myxococcales;f__Haliangiaceae;g__Haliangium;	4.05482118238586e-05	4.93247244633751e-09	4.05482118238586e-05	0	0	0	0.346402234636872	0.802555672327009
k__Bacteria;p__Proteobacteria;c__Alphaproteobacteria;o__Rhizobiales;f__unidentified_Rhizobiales;g__Devosia;	5.8569639301129e-05	1.88773636835139e-09	2.50847654188181e-05	3.37901765198821e-06	4.56710411697918e-11	3.37901765198821e-06	0.0348715083798883	0.679994413407821
k__Bacteria;p__Firmicutes;c__Clostridia;o__Clostridiales;f__Defluviitaleaceae;g__unidentified_Defluviitaleaceae;	3.60428549545409e-05	3.89726217982223e-09	3.6042854954541e-05	0	0	0	0.479117318435754	0.926557458793111
k__Bacteria;p__Actinobacteria;c__unidentified_Actinobacteria;o__Micrococcales;f__Dermabacteraceae;g__Brachybacterium;	3.60428549545409e-05	3.89726217982223e-09	3.6042854954541e-05	0	0	0	0.479117318435754	0.926557458793111
k__Bacteria;p__Proteobacteria;c__Alphaproteobacteria;o__Rhizobiales;f__Xanthobacteraceae;g__Bradyrhizobium;	4.05482118238586e-05	3.47099912890417e-09	3.40146984351578e-05	0	0	0	0.210245810055866	0.802555672327009
k__Bacteria;p__Firmicutes;c__Negativicutes;o__Selenomonadales;f__Acidaminococcaceae;g__Phascolarctobacterium;	8.56017805170347e-05	4.26263050918056e-10	1.19200538438109e-05	3.37901765198821e-05	1.82684164679167e-10	6.75803530397643e-06	0.00493296089385475	0.39374748603352
k__Bacteria;p__Proteobacteria;c__Gammaproteobacteria;o__unidentified_Gammaproteobacteria;f__Burkholderiaceae;g__Massilia;	7.65910667783995e-05	7.91631380276391e-10	1.62442952065886e-05	1.35160706079529e-05	2.43578886238889e-10	7.80350700388757e-06	0.00651396648044693	0.39374748603352
k__Bacteria;p__Proteobacteria;c__Gammaproteobacteria;o__unidentified_Gammaproteobacteria;f__Burkholderiaceae;g__Diaphorobacter;	7.20857099090819e-05	2.61847302706806e-09	2.9543600700592e-05	0	0	0	0.0234413407821229	0.548527374301676
k__Bacteria;p__Firmicutes;c__Clostridia;o__Clostridiales;f__Peptostreptococcaceae;g__Terrisporobacter;	5.8569639301129e-05	2.61847302706806e-09	2.9543600700592e-05	6.75803530397643e-06	1.82684164679167e-10	6.75803530397643e-06	0.0782067039106145	0.802555672327009
k__Bacteria;p__Bacteroidetes;c__Bacteroidia;o__Bacteroidales;f__Tannerellaceae;g__Tannerella;	3.15374980852233e-05	2.9838413564264e-09	3.15374980852233e-05	0	0	0	0.341519553072626	0.802555672327009
k__Bacteria;p__Firmicutes;c__Clostridia;o__Clostridiales;f__Christensenellaceae;g__Catabacter;	0	0	0	0	0	0	1	1
k__Bacteria;p__Gracilibacteria;c__unidentified_Gracilibacteria;o__unidentified_Gracilibacteria;f__unidentified_Gracilibacteria;g__unidentified_Gracilibacteria;	3.15374980852233e-05	2.9838413564264e-09	3.15374980852233e-05	0	0	0	0.341519553072626	0.802555672327009
k__Bacteria;p__Actinobacteria;c__unidentified_Actinobacteria;o__Streptomycetales;f__Streptomycetaceae;g__Streptomyces;	5.40642824318114e-05	1.27878915275417e-09	2.06461388864373e-05	3.71691941718704e-05	1.14177602924479e-09	1.68950882599411e-05	0.754391061452514	1
k__Bacteria;p__Actinobacteria;c__unidentified_Actinobacteria;o__Pseudonocardiales;f__Pseudonocardiaceae;g__Amycolatopsis;	3.15374980852233e-05	1.88773636835139e-09	2.50847654188181e-05	0	0	0	0.182603351955307	0.802555672327009
k__Bacteria;p__Proteobacteria;c__Alphaproteobacteria;o__Rhizobiales;f__Beijerinckiaceae;g__Bosea;	3.15374980852233e-05	1.88773636835139e-09	2.50847654188181e-05	0	0	0	0.182603351955307	0.802555672327009
k__Bacteria;p__Firmicutes;c__Erysipelotrichia;o__Erysipelotrichales;f__Erysipelotrichaceae;g__Holdemanella;	5.8569639301129e-05	2.43578886238889e-10	9.01071373863524e-06	4.05482118238586e-05	8.52526101836113e-10	1.45990248119191e-05	0.294061452513966	0.802555672327009
k__Bacteria;p__Bacteroidetes;c__Bacteroidia;o__Bacteroidales;f__Porphyromonadaceae;g__Falsiporphyromonas;	9.01071373863524e-06	6.08947215597224e-11	4.50535686931762e-06	1.01370529559646e-05	1.67460484289236e-10	6.47032619520138e-06	1	1
k__Bacteria;p__Firmicutes;c__Erysipelotrichia;o__Erysipelotrichales;f__Erysipelotrichaceae;g__Solobacterium;	2.70321412159057e-05	2.19220997615e-09	2.70321412159057e-05	3.37901765198821e-06	4.56710411697918e-11	3.37901765198821e-06	0.623603351955307	0.97935023058753
k__Bacteria;p__Proteobacteria;c__Gammaproteobacteria;o__unidentified_Gammaproteobacteria;f__unidentified_Gammaproteobacteria;g__Steroidobacter;	1.35160706079529e-05	5.48052494037501e-10	1.35160706079529e-05	0	0	0	0.346402234636872	0.802555672327009
k__Bacteria;p__Proteobacteria;c__Alphaproteobacteria;o__Caulobacterales;f__Caulobacteraceae;g__Phenylobacterium;	3.6042854954541e-05	1.70505220367223e-09	2.38401076876219e-05	0	0	0	0.112508379888268	0.802555672327009
k__Bacteria;p__Proteobacteria;c__Gammaproteobacteria;o__Cardiobacteriales;f__Cardiobacteriaceae;g__Cardiobacterium;	2.25267843465881e-05	1.52236803899306e-09	2.25267843465881e-05	0	0	0	0.346402234636872	0.802555672327009
k__Bacteria;p__Bacteroidetes;c__Bacteroidia;o__Cytophagales;f__Spirosomaceae;g__Fibrella;	2.25267843465881e-05	1.52236803899306e-09	2.25267843465881e-05	0	0	0	0.346402234636872	0.802555672327009
k__Bacteria;p__Actinobacteria;c__unidentified_Actinobacteria;o__Frankiales;f__Geodermatophilaceae;g__Blastococcus;	2.70321412159057e-05	1.82684164679167e-10	7.80350700388757e-06	0	0	0	0.00702793296089386	0.39374748603352
k__Bacteria;p__Proteobacteria;c__Alphaproteobacteria;o__unidentified_Alphaproteobacteria;f__Geminicoccaceae;g__Candidatus_Alysiosphaera;	2.25267843465881e-05	1.52236803899306e-09	2.25267843465881e-05	0	0	0	0.346402234636872	0.802555672327009
k__Bacteria;p__Actinobacteria;c__unidentified_Actinobacteria;o__Streptosporangiales;f__Thermomonosporaceae;g__Actinocorallia;	2.25267843465881e-05	1.52236803899306e-09	2.25267843465881e-05	0	0	0	0.346402234636872	0.802555672327009
k__Bacteria;p__Verrucomicrobia;c__Verrucomicrobiae;o__Chthoniobacterales;f__Chthoniobacteraceae;g__Candidatus_Udaeobacter;	3.6042854954541e-05	1.15699970963472e-09	1.96383952979423e-05	1.35160706079529e-05	3.65368329358334e-10	9.55730518187965e-06	0.309312849162011	0.802555672327009
k__Bacteria;p__Firmicutes;c__Clostridia;o__Clostridiales;f__Ruminococcaceae;g__Ethanoligenens;	4.50535686931762e-06	6.08947215597224e-11	4.50535686931762e-06	0	0	0	0.428571428571428	0.895408163265306
k__Bacteria;p__Firmicutes;c__Clostridia;o__Clostridiales;f__Peptostreptococcaceae;g__Intestinibacter;	2.70321412159057e-05	1.27878915275417e-09	2.06461388864373e-05	2.36531235639175e-05	5.32828813647571e-10	1.15415425057439e-05	0.943743016759777	1
k__Bacteria;p__Deinococcus-Thermus;c__Deinococci;o__Deinococcales;f__Deinococcaceae;g__Deinococcus;	2.25267843465881e-05	1.52236803899306e-09	2.25267843465881e-05	3.37901765198821e-06	4.56710411697918e-11	3.37901765198821e-06	0.653715083798883	0.999799539927703
k__Bacteria;p__Actinobacteria;c__unidentified_Actinobacteria;o__Micrococcales;f__Dermacoccaceae;g__Dermacoccus;	2.25267843465881e-05	1.52236803899306e-09	2.25267843465881e-05	0	0	0	0.346402234636872	0.802555672327009
k__Bacteria;p__Nitrospirae;c__Nitrospira;o__Nitrospirales;f__Nitrospiraceae;g__unidentified_Nitrospiraceae;	4.05482118238586e-05	1.27878915275417e-09	2.06461388864373e-05	0	0	0	0.0471899441340782	0.690152932960894
k__Bacteria;p__Firmicutes;c__Bacilli;o__Bacillales;f__Planococcaceae;g__Sporosarcina;	2.70321412159057e-05	7.30736658716668e-10	1.56070140077751e-05	1.01370529559646e-05	4.11039370528126e-10	1.01370529559646e-05	0.600201117318436	0.975326815642458
k__Bacteria;p__Chloroflexi;c__unidentified_Chloroflexi;o__unidentified_Chloroflexi;f__unidentified_Chloroflexi;g__unidentified_Chloroflexi;	1.80214274772705e-05	9.74315544955558e-10	1.80214274772705e-05	0	0	0	0.479117318435754	0.926557458793111
k__Bacteria;p__Actinobacteria;c__unidentified_Actinobacteria;o__Micrococcales;f__Microbacteriaceae;g__Galbitalea;	2.25267843465881e-05	7.91631380276391e-10	1.62442952065886e-05	0	0	0	0.141027932960894	0.802555672327009
k__Bacteria;p__Actinobacteria;c__unidentified_Actinobacteria;o__Propionibacteriales;f__Nocardioidaceae;g__Kribbella;	2.70321412159057e-05	7.30736658716668e-10	1.56070140077751e-05	3.37901765198821e-06	4.56710411697918e-11	3.37901765198821e-06	0.118335195530726	0.802555672327009
k__Bacteria;p__Actinobacteria;c__unidentified_Actinobacteria;o__Bifidobacteriales;f__Bifidobacteriaceae;g__Gardnerella;	4.50535686931762e-06	6.08947215597224e-11	4.50535686931762e-06	0	0	0	0.428571428571428	0.895408163265306
k__Bacteria;p__Firmicutes;c__Clostridia;o__Clostridiales;f__Ruminococcaceae;g__Flavonifractor;	3.15374980852233e-05	6.08947215597224e-11	4.50535686931762e-06	2.02741059119293e-05	3.04473607798612e-10	8.72458606179416e-06	0.234849162011173	0.802555672327009
k__Bacteria;p__Proteobacteria;c__Gammaproteobacteria;o__unidentified_Gammaproteobacteria;f__unidentified_Gammaproteobacteria;g__Acidibacter;	0	0	0	0	0	0	1	1
k__Bacteria;p__Firmicutes;c__Bacilli;o__Bacillales;f__Paenibacillaceae;g__Aneurinibacillus;	4.05482118238586e-05	1.82684164679167e-10	7.80350700388757e-06	6.75803530397643e-06	1.82684164679167e-10	6.75803530397643e-06	0.00841340782122905	0.39374748603352
k__Bacteria;p__Fusobacteria;c__Fusobacteriia;o__Fusobacteriales;f__Fusobacteriaceae;g__Cetobacterium;	1.80214274772705e-05	9.74315544955558e-10	1.80214274772705e-05	0	0	0	0.479117318435754	0.926557458793111
k__Bacteria;p__Fusobacteria;c__Fusobacteriia;o__Fusobacteriales;f__Fusobacteriaceae;g__Psychrilyobacter;	1.80214274772705e-05	9.74315544955558e-10	1.80214274772705e-05	0	0	0	0.479117318435754	0.926557458793111
k__Bacteria;p__Proteobacteria;c__Gammaproteobacteria;o__Aeromonadales;f__Aeromonadaceae;g__Aeromonas;	2.70321412159057e-05	7.30736658716668e-10	1.56070140077751e-05	3.37901765198821e-06	4.56710411697918e-11	3.37901765198821e-06	0.118335195530726	0.802555672327009
k__Bacteria;p__Firmicutes;c__Clostridia;o__Clostridiales;f__Eubacteriaceae;g__Anaerofustis;	0	0	0	1.68950882599411e-05	6.54618256767015e-10	1.27927543629882e-05	0.158424581005587	0.802555672327009
k__Bacteria;p__Actinobacteria;c__unidentified_Actinobacteria;o__Streptosporangiales;f__Nocardiopsaceae;g__Nocardiopsis;	3.60428549545409e-05	9.74315544955558e-10	1.80214274772705e-05	0	0	0	0.0443184357541899	0.690152932960894
k__Bacteria;p__Firmicutes;c__Negativicutes;o__Selenomonadales;f__Veillonellaceae;g__Megasphaera;	0	0	0	3.37901765198821e-06	4.56710411697918e-11	3.37901765198821e-06	1	1
k__Bacteria;p__Actinobacteria;c__unidentified_Actinobacteria;o__Actinomycetales;f__Actinomycetaceae;g__Actinomyces;	4.50535686931762e-06	6.08947215597224e-11	4.50535686931762e-06	3.37901765198821e-06	4.56710411697918e-11	3.37901765198821e-06	1	1
k__Bacteria;p__Acidobacteria;c__unidentified_Acidobacteria;o__unidentified_Acidobacteria;f__unidentified_Acidobacteria;g__Aridibacter;	2.25267843465881e-05	7.91631380276391e-10	1.62442952065886e-05	0	0	0	0.141027932960894	0.802555672327009
k__Bacteria;p__Actinobacteria;c__unidentified_Actinobacteria;o__Pseudonocardiales;f__Pseudonocardiaceae;g__Lechevalieria;	2.70321412159057e-05	7.30736658716668e-10	1.56070140077751e-05	0	0	0	0.071854748603352	0.802555672327009
k__Bacteria;p__Proteobacteria;c__Gammaproteobacteria;o__unidentified_Gammaproteobacteria;f__Burkholderiaceae;g__Achromobacter;	2.70321412159057e-05	7.30736658716668e-10	1.56070140077751e-05	3.37901765198821e-06	4.56710411697918e-11	3.37901765198821e-06	0.118335195530726	0.802555672327009
k__Bacteria;p__Oxyphotobacteria;c__unidentified_Oxyphotobacteria;o__Nostocales;f__Microcystaceae;g__unidentified_Microcystaceae;	1.80214274772705e-05	9.74315544955558e-10	1.80214274772705e-05	0	0	0	0.479117318435754	0.926557458793111
k__Bacteria;p__Proteobacteria;c__Alphaproteobacteria;o__Sphingomonadales;f__Sphingomonadaceae;g__Altererythrobacter;	0	0	0	0	0	0	1	1
k__Bacteria;p__Proteobacteria;c__Deltaproteobacteria;o__Desulfobacterales;f__Desulfobulbaceae;g__Desulfobulbus;	1.80214274772705e-05	9.74315544955558e-10	1.80214274772705e-05	0	0	0	0.479117318435754	0.926557458793111
k__Bacteria;p__Actinobacteria;c__unidentified_Actinobacteria;o__Streptosporangiales;f__Thermomonosporaceae;g__Actinomadura;	1.80214274772705e-05	4.26263050918057e-10	1.19200538438109e-05	1.68950882599411e-05	1.67460484289236e-10	6.47032619520138e-06	0.962441340782123	1
k__Bacteria;p__Acidobacteria;c__unidentified_Acidobacteria;o__unidentified_Acidobacteria;f__Pyrinomonadaceae;g__unidentified_Pyrinomonadaceae;	0	0	0	0	0	0	1	1
k__Bacteria;p__Acidobacteria;c__unidentified_Acidobacteria;o__unidentified_Acidobacteria;f__unidentified_Acidobacteria;g__unidentified_Acidobacteria;	1.35160706079529e-05	5.48052494037501e-10	1.35160706079529e-05	0	0	0	0.346402234636872	0.802555672327009
k__Bacteria;p__Actinobacteria;c__unidentified_Actinobacteria;o__Streptosporangiales;f__Streptosporangiaceae;g__Nonomuraea;	0	0	0	0	0	0	1	1
k__Bacteria;p__Proteobacteria;c__Gammaproteobacteria;o__Oceanospirillales;f__Halomonadaceae;g__Halomonas;	1.35160706079529e-05	5.48052494037501e-10	1.35160706079529e-05	0	0	0	0.346402234636872	0.802555672327009
k__Bacteria;p__Firmicutes;c__Bacilli;o__Bacillales;f__Bacillaceae;g__Halobacillus;	0	0	0	0	0	0	1	1
k__Bacteria;p__Actinobacteria;c__Coriobacteriia;o__Coriobacteriales;f__Coriobacteriaceae;g__Collinsella;	1.80214274772705e-05	2.43578886238889e-10	9.01071373863524e-06	2.02741059119293e-05	3.04473607798612e-10	8.72458606179416e-06	0.93291061452514	1
k__Bacteria;p__Firmicutes;c__Clostridia;o__Clostridiales;f__Lachnospiraceae;g__Oribacterium;	0	0	0	1.01370529559646e-05	4.11039370528126e-10	1.01370529559646e-05	0.265304703849908	0.802555672327009
k__Bacteria;p__Proteobacteria;c__Gammaproteobacteria;o__Pseudomonadales;f__Moraxellaceae;g__Moraxella;	0	0	0	0	0	0	1	1
k__Bacteria;p__Bacteroidetes;c__Bacteroidia;o__Flavobacteriales;f__unidentified_Flavobacteriales;g__Elizabethkingia;	1.80214274772705e-05	4.26263050918057e-10	1.19200538438109e-05	1.01370529559646e-05	4.11039370528126e-10	1.01370529559646e-05	0.809100558659218	1
k__Bacteria;p__Bacteroidetes;c__Bacteroidia;o__Chitinophagales;f__Chitinophagaceae;g__Taibaiella;	0	0	0	0	0	0	1	1
k__Bacteria;p__Proteobacteria;c__Alphaproteobacteria;o__Rhizobiales;f__Beijerinckiaceae;g__Microvirga;	2.25267843465881e-05	2.43578886238889e-10	9.01071373863524e-06	0	0	0	0.0220335195530726	0.548527374301676
k__Bacteria;p__Proteobacteria;c__Alphaproteobacteria;o__unidentified_Alphaproteobacteria;f__unidentified_Alphaproteobacteria;g__unidentified_Alphaproteobacteria;	0	0	0	1.01370529559646e-05	4.11039370528126e-10	1.01370529559646e-05	0.265304703849908	0.802555672327009
k__Bacteria;p__Bacteroidetes;c__Bacteroidia;o__Chitinophagales;f__Chitinophagaceae;g__Segetibacter;	9.01071373863524e-06	6.08947215597224e-11	4.50535686931762e-06	0	0	0	0.183672996521398	0.802555672327009
k__Bacteria;p__Actinobacteria;c__unidentified_Actinobacteria;o__Frankiales;f__Frankiaceae;g__Jatrophihabitans;	1.35160706079529e-05	5.48052494037501e-10	1.35160706079529e-05	0	0	0	0.346402234636872	0.802555672327009
k__Bacteria;p__Bacteroidetes;c__Bacteroidia;o__Cytophagales;f__Microscillaceae;g__Ohtaekwangia;	1.35160706079529e-05	5.48052494037501e-10	1.35160706079529e-05	6.75803530397643e-06	1.82684164679167e-10	6.75803530397643e-06	0.833329608938548	1
k__Bacteria;p__Proteobacteria;c__Alphaproteobacteria;o__Rhizobiales;f__unidentified_Rhizobiales;g__unidentified_Rhizobiales;	0	0	0	0	0	0	1	1
k__Archaea;p__Euryarchaeota;c__Methanobacteria;o__Methanobacteriales;f__Methanobacteriaceae;g__Methanobacterium;	0	0	0	6.75803530397643e-06	1.82684164679167e-10	6.75803530397643e-06	0.510203135899939	0.940479147719891
k__Bacteria;p__Proteobacteria;c__Alphaproteobacteria;o__Caulobacterales;f__Caulobacteraceae;g__Brevundimonas;	1.35160706079529e-05	5.48052494037501e-10	1.35160706079529e-05	3.37901765198821e-06	4.56710411697918e-11	3.37901765198821e-06	0.711932960893855	1
k__Bacteria;p__Proteobacteria;c__Gammaproteobacteria;o__unidentified_Gammaproteobacteria;f__Nitrosomonadaceae;g__Nitrosospira;	1.35160706079529e-05	5.48052494037501e-10	1.35160706079529e-05	0	0	0	0.346402234636872	0.802555672327009
k__Bacteria;p__Proteobacteria;c__Gammaproteobacteria;o__Xanthomonadales;f__Rhodanobacteraceae;g__Dokdonella;	2.70321412159057e-05	1.82684164679167e-10	7.80350700388757e-06	3.37901765198821e-06	4.56710411697918e-11	3.37901765198821e-06	0.0155754189944134	0.520664006384677
k__Bacteria;p__Actinobacteria;c__unidentified_Actinobacteria;o__Corynebacteriales;f__Corynebacteriaceae;g__unidentified_Corynebacteriaceae;	9.01071373863524e-06	2.43578886238889e-10	9.01071373863524e-06	0	0	0	0.183672996521398	0.802555672327009
k__Bacteria;p__Proteobacteria;c__Alphaproteobacteria;o__Rhodobacterales;f__Rhodobacteraceae;g__Paracoccus;	2.70321412159057e-05	1.82684164679167e-10	7.80350700388757e-06	0	0	0	0.00702793296089386	0.39374748603352
k__Bacteria;p__Bacteroidetes;c__Bacteroidia;o__Sphingobacteriales;f__Sphingobacteriaceae;g__Sphingobacterium;	9.01071373863524e-06	2.43578886238889e-10	9.01071373863524e-06	0	0	0	0.183672996521398	0.802555672327009
k__Bacteria;p__Proteobacteria;c__Gammaproteobacteria;o__Xanthomonadales;f__Xanthomonadaceae;g__Pseudoxanthomonas;	2.25267843465881e-05	4.26263050918057e-10	1.19200538438109e-05	1.68950882599411e-05	4.11039370528126e-10	1.01370529559646e-05	0.867173184357542	1
k__Bacteria;p__Gemmatimonadetes;c__unidentified_Gemmatimonadetes;o__Gemmatimonadales;f__Gemmatimonadaceae;g__Gemmatirosa;	9.01071373863524e-06	2.43578886238889e-10	9.01071373863524e-06	0	0	0	0.183672996521398	0.802555672327009
k__Bacteria;p__Bacteroidetes;c__Bacteroidia;o__Bacteroidales;f__Prevotellaceae;g__Paraprevotella;	0	0	0	0	0	0	1	1
k__Bacteria;p__Firmicutes;c__Clostridia;o__Clostridiales;f__unidentified_Clostridiales;g__Candidatus_Arthromitus;	9.01071373863524e-06	2.43578886238889e-10	9.01071373863524e-06	0	0	0	0.183672996521398	0.802555672327009
k__Bacteria;p__Bacteroidetes;c__Bacteroidia;o__Flavobacteriales;f__unidentified_Flavobacteriales;g__Bergeyella;	9.01071373863524e-06	2.43578886238889e-10	9.01071373863524e-06	0	0	0	0.183672996521398	0.802555672327009
k__Bacteria;p__Actinobacteria;c__unidentified_Actinobacteria;o__Propionibacteriales;f__Propionibacteriaceae;g__Cutibacterium;	9.01071373863524e-06	2.43578886238889e-10	9.01071373863524e-06	0	0	0	0.183672996521398	0.802555672327009
k__Bacteria;p__Acidobacteria;c__Acidobacteriia;o__Solibacterales;f__unidentified_Solibacterales;g__Bryobacter;	9.01071373863524e-06	2.43578886238889e-10	9.01071373863524e-06	0	0	0	0.183672996521398	0.802555672327009
k__Bacteria;p__Bacteroidetes;c__Bacteroidia;o__Flavobacteriales;f__unidentified_Flavobacteriales;g__Cloacibacterium;	4.50535686931762e-06	6.08947215597224e-11	4.50535686931762e-06	0	0	0	0.428571428571428	0.895408163265306
k__Archaea;p__Thaumarchaeota;c__Nitrososphaeria;o__Nitrososphaerales;f__Nitrososphaeraceae;g__Candidatus_Nitrososphaera;	9.01071373863524e-06	2.43578886238889e-10	9.01071373863524e-06	0	0	0	0.183672996521398	0.802555672327009
k__Bacteria;p__Bacteroidetes;c__Bacteroidia;o__Chitinophagales;f__Chitinophagaceae;g__Ferruginibacter;	9.01071373863524e-06	2.43578886238889e-10	9.01071373863524e-06	0	0	0	0.183672996521398	0.802555672327009
k__Bacteria;p__Firmicutes;c__Negativicutes;o__Selenomonadales;f__Veillonellaceae;g__Allisonella;	9.01071373863524e-06	2.43578886238889e-10	9.01071373863524e-06	0	0	0	0.183672996521398	0.802555672327009
k__Bacteria;p__Actinobacteria;c__unidentified_Actinobacteria;o__Propionibacteriales;f__Nocardioidaceae;g__Flindersiella;	9.01071373863524e-06	2.43578886238889e-10	9.01071373863524e-06	3.37901765198821e-06	4.56710411697918e-11	3.37901765198821e-06	0.580173913827869	0.974564245810056
k__Bacteria;p__Proteobacteria;c__Gammaproteobacteria;o__unidentified_Gammaproteobacteria;f__unidentified_Gammaproteobacteria;g__Methylophaga;	0	0	0	0	0	0	1	1
k__Bacteria;p__Proteobacteria;c__Alphaproteobacteria;o__Sphingomonadales;f__Sphingomonadaceae;g__unidentified_Sphingomonadaceae;	4.50535686931762e-06	6.08947215597224e-11	4.50535686931762e-06	0	0	0	0.428571428571428	0.895408163265306
k__Bacteria;p__Firmicutes;c__Bacilli;o__Lactobacillales;f__Leuconostocaceae;g__Weissella;	9.01071373863524e-06	2.43578886238889e-10	9.01071373863524e-06	0	0	0	0.183672996521398	0.802555672327009
k__Bacteria;p__Actinobacteria;c__Coriobacteriia;o__Coriobacteriales;f__Atopobiaceae;g__Atopobium;	0	0	0	0	0	0	1	1
k__Bacteria;p__Proteobacteria;c__Deltaproteobacteria;o__Myxococcales;f__Polyangiaceae;g__Polyangium;	0	0	0	0	0	0	1	1
k__Bacteria;p__Tenericutes;c__Mollicutes;o__Entomoplasmatales;f__Spiroplasmataceae;g__Spiroplasma;	0	0	0	0	0	0	1	1
k__Bacteria;p__Proteobacteria;c__Alphaproteobacteria;o__Rhizobiales;f__Rhizobiaceae;g__Mesorhizobium;	9.01071373863524e-06	2.43578886238889e-10	9.01071373863524e-06	0	0	0	0.183672996521398	0.802555672327009
k__Bacteria;p__Bacteroidetes;c__Bacteroidia;o__Cytophagales;f__Hymenobacteraceae;g__Pontibacter;	0	0	0	6.75803530397643e-06	1.82684164679167e-10	6.75803530397643e-06	0.510203135899939	0.940479147719891
k__Bacteria;p__Firmicutes;c__Clostridia;o__Clostridiales;f__Peptostreptococcaceae;g__Peptostreptococcus;	9.01071373863524e-06	6.08947215597224e-11	4.50535686931762e-06	6.75803530397643e-06	1.82684164679167e-10	6.75803530397643e-06	1	1
k__Bacteria;p__Verrucomicrobia;c__Verrucomicrobiae;o__Chthoniobacterales;f__Chthoniobacteraceae;g__Chthoniobacter;	9.01071373863524e-06	2.43578886238889e-10	9.01071373863524e-06	0	0	0	0.183672996521398	0.802555672327009
k__Bacteria;p__Proteobacteria;c__Deltaproteobacteria;o__Bdellovibrionales;f__Bacteriovoracaceae;g__Bacteriovorax;	0	0	0	0	0	0	1	1
k__Bacteria;p__Proteobacteria;c__Alphaproteobacteria;o__Caulobacterales;f__Caulobacteraceae;g__Caulobacter;	4.50535686931762e-06	6.08947215597224e-11	4.50535686931762e-06	0	0	0	0.428571428571428	0.895408163265306
k__Bacteria;p__Proteobacteria;c__Gammaproteobacteria;o__Pseudomonadales;f__Moraxellaceae;g__Enhydrobacter;	4.50535686931762e-06	6.08947215597224e-11	4.50535686931762e-06	0	0	0	0.428571428571428	0.895408163265306
k__Bacteria;p__Firmicutes;c__Bacilli;o__Lactobacillales;f__Leuconostocaceae;g__Leuconostoc;	4.50535686931762e-06	6.08947215597224e-11	4.50535686931762e-06	0	0	0	0.428571428571428	0.895408163265306
k__Bacteria;p__Proteobacteria;c__Alphaproteobacteria;o__Rhizobiales;f__Beijerinckiaceae;g__Methylobacterium;	4.50535686931762e-06	6.08947215597224e-11	4.50535686931762e-06	0	0	0	0.428571428571428	0.895408163265306
k__Bacteria;p__Actinobacteria;c__Coriobacteriia;o__Coriobacteriales;f__Eggerthellaceae;g__Eggerthella;	0	0	0	6.75803530397643e-06	6.08947215597224e-11	3.90175350194378e-06	0.510203135899939	0.940479147719891
k__Archaea;p__Euryarchaeota;c__Methanomicrobia;o__Methanomicrobiales;f__Methanocorpusculaceae;g__Methanocorpusculum;	4.50535686931762e-06	6.08947215597224e-11	4.50535686931762e-06	0	0	0	0.428571428571428	0.895408163265306
k__Bacteria;p__Tenericutes;c__Mollicutes;o__Mycoplasmatales;f__Mycoplasmataceae;g__Candidatus_Bacilloplasma;	9.01071373863524e-06	6.08947215597224e-11	4.50535686931762e-06	3.37901765198821e-06	4.56710411697918e-11	3.37901765198821e-06	0.580173913827869	0.974564245810056
k__Bacteria;p__Proteobacteria;c__Alphaproteobacteria;o__Rhizobiales;f__Hyphomicrobiaceae;g__Pedomicrobium;	0	0	0	0	0	0	1	1
k__Bacteria;p__Bacteroidetes;c__Bacteroidia;o__Chitinophagales;f__Chitinophagaceae;g__Flavitalea;	4.50535686931762e-06	6.08947215597224e-11	4.50535686931762e-06	0	0	0	0.428571428571428	0.895408163265306
k__Bacteria;p__Firmicutes;c__Erysipelotrichia;o__Erysipelotrichales;f__Erysipelotrichaceae;g__Faecalitalea;	0	0	0	0	0	0	1	1
Others	0.541971904594563	0.00233939391873845	0.0279248629882551	0.656320114616279	0.00287591940735303	0.0268137996531312	0.0115754189944134	0.451441340782123
