# Supplementary material for: Spermidine Affects Cardiac Function in Heart Failure Mice by Influencing the Gut Microbiota and Cardiac Galectin-3
Source: Front Cardiovasc Med. 2021 Dec 2;8:765591. doi: 10.3389/fcvm.2021.765591 (PMC8674475; doi:10.3389/fcvm.2021.765591)
Supplement: Supplementary file 1 [file Data_Sheet_1.zip › additional files/gut microbiota/Figure 7A/Control-vs-HF.SR.test.xls]

Taxa	mean(group1)	variance(group1)	standard error(group1)	mean(group2)	variance(group2)	standard error(group2)	p value	q value
k__Bacteria;p__Firmicutes;c__Bacilli;o__Lactobacillales;f__Lactobacillaceae;g__Lactobacillus;	0.115796682255201	0.00260630699243709	0.0294748875736453	0.0316884275403455	0.00103001478976653	0.0160469217434881	0.0209144385026738	0.527267865824016
k__Bacteria;p__Bacteroidetes;c__Bacteroidia;o__Bacteroidales;f__Bacteroidaceae;g__Bacteroides;	0.0623180962164013	4.42194936919727e-05	0.00383924878467879	0.126108317789852	0.00416262510226516	0.0322592045091985	0.0462139037433155	0.600780748663102
k__Bacteria;p__Bacteroidetes;c__Bacteroidia;o__Bacteroidales;f__Rikenellaceae;g__Alistipes;	0.073504897322917	0.000438489005955045	0.0120897891621407	0.0820256535020139	0.00186229654798587	0.0215771670289792	0.866352941176471	1
k__Bacteria;p__Firmicutes;c__Clostridia;o__Clostridiales;f__Lachnospiraceae;g__unidentified_Lachnospiraceae;	0.0270096144315591	0.0012376681042846	0.020311475445214	0.0175235855432109	0.000518966800126437	0.0113904214158919	0.843106951871658	1
k__Bacteria;p__Bacteroidetes;c__Bacteroidia;o__Bacteroidales;f__Marinifilaceae;g__Odoribacter;	0.0236441128501789	0.000132588939303897	0.00664803076867872	0.024072121752764	4.92753997389117e-05	0.00350982192350665	0.978679144385027	1
k__Bacteria;p__Bacteroidetes;c__Bacteroidia;o__Bacteroidales;f__Tannerellaceae;g__Parabacteroides;	0.011560745726669	2.12045772573618e-05	0.00265860723295499	0.0261198064498689	0.000281656416524905	0.00839131122836153	0.0882352941176471	0.67849428360686
k__Bacteria;p__Firmicutes;c__Bacilli;o__Bacillales;f__Staphylococcaceae;g__Staphylococcus;	0.0176700096414637	0.000739823795330861	0.0157037553399483	0.000256805341551104	1.03642816094647e-07	0.0001609680217424	0.247668449197861	0.67849428360686
k__Bacteria;p__Firmicutes;c__Clostridia;o__Clostridiales;f__Ruminococcaceae;g__unidentified_Ruminococcaceae;	0.0186476720821056	2.65886449587863e-05	0.00297705922899239	0.0155299651285378	0.000118253286638472	0.00543721635210683	0.808497326203209	1
k__Bacteria;p__Firmicutes;c__Clostridia;o__Clostridiales;f__Ruminococcaceae;g__Ruminiclostridium;	0.0106281368547203	0.000198944577703652	0.00814339359447587	0.0014901467845268	7.3918580133308e-07	0.000429879576548212	0.241417112299465	0.67849428360686
k__Bacteria;p__Firmicutes;c__Clostridia;o__Clostridiales;f__Lachnospiraceae;g__Lachnoclostridium;	0.0110110921886123	0.000141311012062339	0.00686321139754899	0.00464614927148379	3.39212524080394e-06	0.000920886154853566	0.602395721925134	0.946736470588235
k__Bacteria;p__Firmicutes;c__Erysipelotrichia;o__Erysipelotrichales;f__Erysipelotrichaceae;g__Turicibacter;	9.01071373863524e-05	7.55094547340557e-09	5.01695308376362e-05	0.00279444759819425	2.98436961813593e-05	0.00273146921002962	0.533705882352941	0.909005580097652
k__Bacteria;p__Melainabacteria;c__unidentified_Melainabacteria;o__unidentified_Melainabacteria;f__unidentified_Melainabacteria;g__unidentified_Melainabacteria;	0.00250948377620991	1.45165099884575e-05	0.00219973558929685	0.00522396128997378	8.71813286995724e-05	0.00466854711606224	0.798791443850267	1
k__Bacteria;p__unidentified_Bacteria;c__unidentified_Bacteria;o__Campylobacterales;f__Helicobacteraceae;g__Helicobacter;	0.00423503545715856	1.10568372777635e-05	0.00191979489162805	0.00515638093693401	3.3241515078629e-05	0.00288277275720048	0.904139037433155	1
k__Bacteria;p__Bacteroidetes;c__Bacteroidia;o__Bacteroidales;f__Rikenellaceae;g__Millionella;	0.00437470152010741	5.19249290739753e-07	0.000416032567130568	0.000101370529559646	1.15091023747875e-08	5.36402422971493e-05	0.000112299465240642	0.0262780748663102
k__Bacteria;p__Tenericutes;c__Mollicutes;o__Anaeroplasmatales;f__Anaeroplasmataceae;g__Anaeroplasma;	0.00447832472810171	4.50866954217047e-05	0.00387671232797864	0.000172329900251399	9.07788061651561e-08	0.000150647607154209	0.247069518716578	0.67849428360686
k__Bacteria;p__Bacteroidetes;c__Bacteroidia;o__Bacteroidales;f__Rikenellaceae;g__Rikenella;	0.00420800331594266	2.83714597218902e-06	0.000972478958159511	0.00365271808179926	3.15816772057149e-06	0.00088856171994008	0.83951871657754	1
k__Bacteria;p__Firmicutes;c__Clostridia;o__Clostridiales;f__Lachnospiraceae;g__Roseburia;	0.00543796574126637	2.74125505414893e-05	0.00302283258669135	0.000919092801340794	8.28046423769105e-07	0.000454985281017173	0.126465240641711	0.67849428360686
k__Bacteria;p__Proteobacteria;c__Gammaproteobacteria;o__unidentified_Gammaproteobacteria;f__Burkholderiaceae;g__Parasutterella;	0.00289243911010191	2.35169325191492e-06	0.000885380003522954	0.0036121698699754	2.29062041329463e-05	0.00239302131901005	0.887727272727273	1
k__Bacteria;p__Firmicutes;c__Clostridia;o__Clostridiales;f__Ruminococcaceae;g__Oscillibacter;	0.00464502293226646	2.87684324117381e-05	0.00309668814551601	0.00342294488146406	1.44145570008862e-05	0.00189832538049238	0.871983957219251	1
k__Bacteria;p__Firmicutes;c__Clostridia;o__Clostridiales;f__Peptostreptococcaceae;g__Romboutsia;	0.000315374980852233	1.97907845069098e-08	8.12214760329429e-05	0.00101370529559646	1.8564364814697e-06	0.000681255547036077	0.307737967914439	0.67849428360686
k__Bacteria;p__Bacteroidetes;c__Bacteroidia;o__Bacteroidales;f__Muribaculaceae;g__Muribaculum;	0.00195532488128385	1.86161253280227e-06	0.000787742033240636	0.00608223177357878	1.23010991233933e-05	0.00175364613900534	0.0315775401069519	0.600780748663102
k__Bacteria;p__Tenericutes;c__Mollicutes;o__Mycoplasmatales;f__Mycoplasmataceae;g__Mycoplasma;	0.000247794627812469	1.8420653271816e-07	0.000247794627812469	1.01370529559646e-05	1.67460484289236e-10	6.47032619520138e-06	0.57172192513369	0.923542148542323
k__Bacteria;p__Firmicutes;c__Clostridia;o__Clostridiales;f__Ruminococcaceae;g__Butyricicoccus;	0.00319429802034619	1.67616983723645e-05	0.0023637328086711	0.000712972724569513	8.43437564643324e-07	0.00045919428476499	0.29320320855615	0.67849428360686
k__Bacteria;p__Firmicutes;c__Bacilli;o__Bacillales;f__Bacillaceae;g__Pseudogracilibacillus;	0.00256805341551104	1.90629099001064e-05	0.00252077434532238	0	0	0	0.307117647058824	0.67849428360686
k__Bacteria;p__unidentified_Bacteria;c__unidentified_Bacteria;o__unidentified_Bacteria;f__unidentified_Bacteria;g__Candidatus_Saccharimonas;	0.00136061777453392	1.2063244340981e-07	0.000200526343580929	0.00244978779769146	8.94438416317631e-06	0.00149535816471977	0.713748663101604	0.993421642025794
k__Bacteria;p__Firmicutes;c__Clostridia;o__Clostridiales;f__Ruminococcaceae;g__Intestinimonas;	0.00229322664648267	2.03607591007088e-06	0.000823827633685364	0.000317627659286892	1.05530552462999e-07	0.000162427331800254	0.0242032085561497	0.527267865824016
k__Bacteria;p__Proteobacteria;c__Gammaproteobacteria;o__Enterobacteriales;f__Enterobacteriaceae;g__unidentified_Enterobacteriaceae;	0.00247794627812469	1.1362285201107e-05	0.00194613165031788	0.00154421106695861	1.68341935383813e-06	0.000648733256785509	0.825224598930481	1
k__Bacteria;p__Deferribacteres;c__unidentified_Deferribacteres;o__Deferribacterales;f__Deferribacteraceae;g__Mucispirillum;	0.000270321412159057	8.67749782226044e-08	0.000170073492175789	0.00124685751358365	2.91531957099132e-06	0.000853715346440387	0.240320855614973	0.67849428360686
k__Bacteria;p__Firmicutes;c__Erysipelotrichia;o__Erysipelotrichales;f__Erysipelotrichaceae;g__Erysipelatoclostridium;	0.000779426738391948	3.33642179425719e-07	0.000333487720626372	0.00179425837320574	6.6312372700087e-06	0.00128755944231797	0.694994652406417	0.991638711360376
k__Bacteria;p__Firmicutes;c__Erysipelotrichia;o__Erysipelotrichales;f__Erysipelotrichaceae;g__Faecalibaculum;	0	0	0	0.000581191036141973	4.73882723177759e-07	0.000344195701301512	0.0814598930481283	0.67849428360686
k__Bacteria;p__Firmicutes;c__Clostridia;o__Clostridiales;f__Lachnospiraceae;g__Tyzzerella;	0.00186521774389749	5.83474953568792e-06	0.00139460263584147	0.000929229854296759	9.64739849990291e-07	0.000491105856712759	0.748422459893048	1
k__Bacteria;p__Firmicutes;c__Clostridia;o__Clostridiales;f__Lachnospiraceae;g__Blautia;	0.0019688409518918	3.66287839653886e-06	0.00110497034598805	0.00100694726029249	7.04551928445988e-08	0.000132716985390528	0.644101604278075	0.984233349538163
k__Bacteria;p__Firmicutes;c__Clostridia;o__Clostridiales;f__unidentified_Clostridiales;g__unidentified_Clostridiales;	0.00197334630876112	3.34549510776959e-06	0.0010560137479802	0.00135498607844727	3.58959159914173e-07	0.000299566002708157	0.787032085561497	1
k__Bacteria;p__Fusobacteria;c__Fusobacteriia;o__Fusobacteriales;f__Fusobacteriaceae;g__Fusobacterium;	0.00135160706079529	5.26422688939488e-06	0.00132466686244692	4.39272294758468e-05	4.91724876594758e-09	3.50615486179218e-05	0.536080213903743	0.909005580097652
k__Bacteria;p__Bacteroidetes;c__Bacteroidia;o__Bacteroidales;f__Prevotellaceae;g__Alloprevotella;	0.000752394597176042	4.0141800452169e-07	0.000365795026629983	0.000726488795177466	8.14208098294658e-07	0.000451167401940416	0.983438502673797	1
k__Bacteria;p__Proteobacteria;c__Gammaproteobacteria;o__Enterobacteriales;f__Enterobacteriaceae;g__Morganella;	0.00137863920201119	4.15277643148683e-06	0.00117654528620687	0.000723109777525478	5.60779490843483e-07	0.000374426057734863	0.796775401069519	1
k__Bacteria;p__Firmicutes;c__Clostridia;o__Clostridiales;f__Ruminococcaceae;g__Faecalibacterium;	0.00188774452824408	2.52840973388123e-06	0.000918043160546974	0.00121982537236775	2.58117501011273e-07	0.000254026327873349	0.71992513368984	0.993421642025794
k__Bacteria;p__Actinobacteria;c__unidentified_Actinobacteria;o__Micrococcales;f__Micrococcaceae;g__Yaniella;	0.00121644635471576	4.00863862555496e-06	0.0011559467440955	0	0	0	0.275871657754011	0.67849428360686
k__Bacteria;p__Proteobacteria;c__Alphaproteobacteria;o__Sphingomonadales;f__Sphingomonadaceae;g__Sphingomonas;	0.00128853206462484	3.71969317175408e-06	0.00111350694830254	0.000179087935555375	2.02627185989976e-08	7.11735881472152e-05	0.524909090909091	0.903152406417112
k__Bacteria;p__unidentified_Bacteria;c__unidentified_Bacteria;o__Campylobacterales;f__Campylobacteraceae;g__Campylobacter;	0.00104974815055101	3.30591353875577e-06	0.00104974815055101	0	0	0	0.336347593582888	0.67849428360686
k__Bacteria;p__Fusobacteria;c__Fusobacteriia;o__Fusobacteriales;f__Leptotrichiaceae;g__Leptotrichia;	0.00106326422115896	3.18059220178586e-06	0.00102965887583961	0	0	0	0.290491978609626	0.67849428360686
k__Bacteria;p__Firmicutes;c__Bacilli;o__Bacillales;f__Staphylococcaceae;g__Nosocomiicoccus;	0.00101821065246578	3.06915486133157e-06	0.00101146014278559	0	0	0	0.324491978609626	0.67849428360686
k__Bacteria;p__Bacteroidetes;c__Bacteroidia;o__Bacteroidales;f__Porphyromonadaceae;g__Porphyromonas;	0.000810964236477171	1.90795341590922e-06	0.000797486345945647	0	0	0	0.310064171122995	0.67849428360686
k__Bacteria;p__Firmicutes;c__Bacilli;o__Lactobacillales;f__Streptococcaceae;g__Streptococcus;	0.000959641013164653	1.51280756770818e-06	0.000710119137353769	0.000219636147379234	9.17987927512815e-09	4.79058432634479e-05	0.286304812834225	0.67849428360686
k__Bacteria;p__Firmicutes;c__Bacilli;o__Lactobacillales;f__Carnobacteriaceae;g__Atopostipes;	0.000783932095261266	1.78080523729252e-06	0.000770455544313994	1.01370529559646e-05	4.11039370528126e-10	1.01370529559646e-05	0.327304812834225	0.67849428360686
k__Bacteria;p__Firmicutes;c__Clostridia;o__Clostridiales;f__Ruminococcaceae;g__Anaerotruncus;	0.000797448165869219	1.62789859145606e-06	0.000736636181448268	5.06852647798232e-05	8.98197143005905e-10	1.49849686603435e-05	0.314572192513369	0.67849428360686
k__Bacteria;p__Firmicutes;c__Clostridia;o__Clostridiales;f__Lachnospiraceae;g__Marvinbryantia;	0.00047306247127835	1.20023496194213e-07	0.000200019579203481	0.000949503960208688	3.21691590319623e-07	0.000283589311469783	0.147374331550802	0.67849428360686
k__Bacteria;p__Bacteroidetes;c__Bacteroidia;o__Bacteroidales;f__Marinifilaceae;g__Butyricimonas;	0.000675803530397643	3.10745764119263e-07	0.000321841453782896	0.000712972724569513	2.09158144877256e-07	0.00022866905391704	0.962561497326203	1
k__Bacteria;p__Firmicutes;c__Bacilli;o__Lactobacillales;f__Enterococcaceae;g__Enterococcus;	0.00109480171924418	6.41769470517914e-07	0.000462518277302967	0.000408861135890574	5.30240787981283e-08	0.000115134789266894	0.131983957219251	0.67849428360686
k__Bacteria;p__Spirochaetes;c__Spirochaetia;o__Spirochaetales;f__Spirochaetaceae;g__unidentified_Spirochaetaceae;	0.000603717820488561	1.06912862642405e-06	0.000596972536058415	6.75803530397643e-06	6.08947215597224e-11	3.90175350194378e-06	0.513267379679144	0.896302737648655
k__Bacteria;p__Actinobacteria;c__unidentified_Actinobacteria;o__Corynebacteriales;f__Corynebacteriaceae;g__Corynebacterium;	0.00058569639301129	1.02912079435931e-06	0.000585696393011291	0	0	0	0.494668449197861	0.883606237498469
k__Bacteria;p__Proteobacteria;c__Gammaproteobacteria;o__Pseudomonadales;f__Pseudomonadaceae;g__Pseudomonas;	8.10964236477171e-05	7.12468242248752e-09	4.87328856197658e-05	0.000449409347714432	7.14097176050474e-07	0.000422521353321484	0.643524064171123	0.984233349538163
k__Bacteria;p__Proteobacteria;c__Deltaproteobacteria;o__Desulfovibrionales;f__Desulfovibrionaceae;g__Desulfovibrio;	0.000504599969363573	3.54468174199144e-07	0.000343738356990286	0.000293974535722975	2.90315585035976e-08	8.51932487107952e-05	0.764245989304813	1
k__Bacteria;p__Bacteroidetes;c__Bacteroidia;o__Bacteroidales;f__Prevotellaceae;g__unidentified_Prevotellaceae;	0.00121644635471576	4.1670257963318e-07	0.000372694056670786	0.000608223177357879	1.93279846230559e-07	0.000219818019183232	0.140342245989305	0.67849428360686
k__Bacteria;p__Verrucomicrobia;c__Verrucomicrobiae;o__Verrucomicrobiales;f__Akkermansiaceae;g__Akkermansia;	0.00049108389875562	4.88192982744294e-07	0.000403399298769963	0.000777174059957289	3.00880819226588e-07	0.000274263021216217	0.767304812834225	1
k__Bacteria;p__Proteobacteria;c__Gammaproteobacteria;o__Enterobacteriales;f__Enterobacteriaceae;g__Proteus;	4.95589255624938e-05	2.9838413564264e-09	3.15374980852233e-05	2.36531235639175e-05	1.50714435860313e-09	1.94109785856041e-05	0.721716577540107	0.993421642025794
k__Bacteria;p__Gemmatimonadetes;c__unidentified_Gemmatimonadetes;o__Gemmatimonadales;f__Gemmatimonadaceae;g__Gemmatimonas;	0.000441524973193127	5.84832905859574e-07	0.000441524973193127	1.01370529559646e-05	1.67460484289236e-10	6.47032619520138e-06	0.548497326203209	0.92336959950756
k__Bacteria;p__Firmicutes;c__Clostridia;o__Clostridiales;f__unidentified_Clostridiales;g__Anaerovorax;	0.000180214274772705	9.19510295551808e-09	5.53627520857302e-05	0.00043589327710648	2.97942648911332e-07	0.00027292061524889	0.604048128342246	0.946736470588235
k__Bacteria;p__Proteobacteria;c__Gammaproteobacteria;o__unidentified_Gammaproteobacteria;f__Neisseriaceae;g__Neisseria;	0.000387460690761315	4.04889003650594e-07	0.000367373109000733	1.01370529559646e-05	4.11039370528126e-10	1.01370529559646e-05	0.297935828877005	0.67849428360686
k__Bacteria;p__Firmicutes;c__Erysipelotrichia;o__Erysipelotrichales;f__Erysipelotrichaceae;g__Candidatus_Stoquefichus;	2.70321412159057e-05	2.19220997615e-09	2.70321412159057e-05	0.000314248641634904	2.92827492300315e-07	0.000270567686679468	0.272957219251337	0.67849428360686
k__Bacteria;p__Firmicutes;c__Clostridia;o__Clostridiales;f__Lachnospiraceae;g__Acetatifactor;	0.00049108389875562	8.66531887794849e-08	0.000169954100450175	0.000381828994674668	8.992628006332e-08	0.000149938554134119	0.814508021390374	1
k__Bacteria;p__Actinobacteria;c__Coriobacteriia;o__Coriobacteriales;f__Eggerthellaceae;g__Enterorhabdus;	0.000423503545715856	6.54618256767015e-08	0.00014771800350296	0.000304111588678939	6.41221418023876e-08	0.000126611750839315	0.759529411764706	1
k__Bacteria;p__Firmicutes;c__Clostridia;o__Clostridiales;f__Lachnospiraceae;g__Agathobacter;	0.000612728534227196	6.61925623354182e-08	0.000148540187980019	0.000412240153542562	1.37013123509375e-08	5.85263025291568e-05	0.182941176470588	0.67849428360686
k__Bacteria;p__Firmicutes;c__Bacilli;o__Lactobacillales;f__Streptococcaceae;g__Lactococcus;	0.000306364267113598	2.34079309675573e-07	0.000279332125897692	0.000452788365366421	1.04799815804282e-07	0.000161863998316706	0.827	1
k__Bacteria;p__Proteobacteria;c__Deltaproteobacteria;o__Desulfovibrionales;f__Desulfovibrionaceae;g__Bilophila;	0.000355923192676092	1.9078316264661e-07	0.0002521792766047	5.40642824318114e-05	1.21789443119445e-10	5.51791271948562e-06	0.203245989304813	0.67849428360686
k__Bacteria;p__Firmicutes;c__Erysipelotrichia;o__Erysipelotrichales;f__Erysipelotrichaceae;g__Dubosiella;	4.50535686931762e-06	6.08947215597224e-11	4.50535686931762e-06	0.00022639418268321	1.67262576444167e-07	0.000204488738347719	0.258294117647059	0.67849428360686
k__Bacteria;p__Firmicutes;c__Negativicutes;o__Selenomonadales;f__Veillonellaceae;g__Megamonas;	0.000319880337721551	3.65977276573931e-08	0.000110450181314765	0.000412240153542562	1.35003597697904e-07	0.000183714178615795	0.835812834224599	1
k__Bacteria;p__Actinobacteria;c__unidentified_Actinobacteria;o__Bifidobacteriales;f__Bifidobacteriaceae;g__Bifidobacterium;	0.000247794627812469	4.81068300321807e-09	4.00444877738833e-05	0.000209499094423269	1.4919206782132e-08	6.10721024325591e-05	0.799192513368984	1
k__Bacteria;p__Proteobacteria;c__Alphaproteobacteria;o__Rhizobiales;f__Rhizobiaceae;g__Phyllobacterium;	0.000193730345380658	2.67327827647181e-08	9.4397709655687e-05	4.05482118238586e-05	6.08947215597224e-10	1.23384279346806e-05	0.0949625668449198	0.67849428360686
k__Bacteria;p__Firmicutes;c__Negativicutes;o__Selenomonadales;f__Veillonellaceae;g__Veillonella;	0.00020724641598861	3.40401493518848e-08	0.000106520967187818	0.000219636147379234	5.22933421394116e-08	0.000114338687830729	0.969299465240642	1
k__Bacteria;p__Firmicutes;c__Clostridia;o__Clostridiales;f__Peptococcaceae;g__Peptococcus;	0.000121644635471576	2.35662572436125e-08	8.8630802101776e-05	0.000118265617819587	8.81451094576981e-09	4.69428134696085e-05	0.986331550802139	1
k__Bacteria;p__Proteobacteria;c__Gammaproteobacteria;o__Xanthomonadales;f__Xanthomonadaceae;g__Stenotrophomonas;	0.000256805341551104	1.15273707912554e-07	0.000196021859250913	8.44754412997053e-05	1.31989308980698e-08	5.74433000837996e-05	0.654245989304813	0.986911764705882
k__Bacteria;p__Bacteroidetes;c__Bacteroidia;o__Bacteroidales;f__Prevotellaceae;g__Prevotella;	0.00020724641598861	1.12777024328606e-07	0.000193887445294605	3.37901765198821e-06	4.56710411697918e-11	3.37901765198821e-06	0.276631016042781	0.67849428360686
k__Bacteria;p__Firmicutes;c__Bacilli;o__Bacillales;f__unidentified_Bacillales;g__Gemella;	0.000274826769028375	7.0394298123039e-08	0.000153182133556799	0.000155434811991458	1.37013123509375e-08	5.85263025291568e-05	0.707882352941177	0.992070383297576
k__Bacteria;p__Firmicutes;c__Clostridia;o__Clostridiales;f__unidentified_Clostridiales;g__Parvimonas;	0.00018922498851134	1.0741828883135e-07	0.00018922498851134	0	0	0	0.490497326203209	0.883606237498469
k__Bacteria;p__Bacteroidetes;c__Bacteroidia;o__Flavobacteriales;f__Flavobacteriaceae;g__Capnocytophaga;	0.000184719631642022	1.02364026941893e-07	0.000184719631642022	0	0	0	0.336347593582888	0.67849428360686
k__Bacteria;p__Firmicutes;c__Negativicutes;o__Selenomonadales;f__Veillonellaceae;g__Dialister;	0.000310869623982916	1.534546983305e-08	7.15203230628657e-05	0.000192604006163328	8.57093205953092e-09	4.62896642338517e-05	0.143262032085562	0.67849428360686
k__Bacteria;p__Firmicutes;c__Bacilli;o__Bacillales;f__Bacillaceae;g__Bacillus;	0.000198235702249975	8.22687688271849e-08	0.000165598680376369	9.12334766036818e-05	7.59661651457536e-09	4.35792855453579e-05	0.755716577540107	1
k__Bacteria;p__Proteobacteria;c__Gammaproteobacteria;o__Pasteurellales;f__Pasteurellaceae;g__Rodentibacter;	0.000184719631642022	8.81146620969183e-08	0.000171381311794215	1.01370529559646e-05	4.11039370528126e-10	1.01370529559646e-05	0.30948128342246	0.67849428360686
k__Bacteria;p__Firmicutes;c__Bacilli;o__Bacillales;f__Paenibacillaceae;g__Paenibacillus;	0.000225267843465881	5.66929857721015e-08	0.000137468767085596	0.000101370529559646	1.15091023747875e-08	5.36402422971493e-05	0.657941176470588	0.986911764705882
k__Bacteria;p__Bacteroidetes;c__Bacteroidia;o__Flavobacteriales;f__unidentified_Flavobacteriales;g__Chryseobacterium;	0.00017120356103407	5.70583541014599e-08	0.000137911026996224	1.01370529559646e-05	1.67460484289236e-10	6.47032619520138e-06	0.21616577540107	0.67849428360686
k__Bacteria;p__Proteobacteria;c__Gammaproteobacteria;o__unidentified_Gammaproteobacteria;f__Burkholderiaceae;g__Ralstonia;	0.000243289270943151	2.04606264440667e-08	8.2584555545749e-05	0.000125023653123564	7.84019540081425e-09	4.4272438945732e-05	0.180048128342246	0.67849428360686
k__Bacteria;p__Actinobacteria;c__unidentified_Actinobacteria;o__Micrococcales;f__Intrasporangiaceae;g__Terrabacter;	0.000126149992340893	4.28089892564848e-08	0.000119455695073508	1.01370529559646e-05	1.67460484289236e-10	6.47032619520138e-06	0.558844919786096	0.923542148542323
k__Bacteria;p__unidentified_Bacteria;c__unidentified_Bacteria;o__unidentified_Bacteria;f__unidentified_Bacteria;g__unidentified_Bacteria;	0.000166698204164752	2.60020461060014e-08	9.30985966704143e-05	5.40642824318114e-05	1.21789443119445e-10	5.51791271948562e-06	0.20027807486631	0.67849428360686
k__Bacteria;p__Firmicutes;c__Bacilli;o__Bacillales;f__Staphylococcaceae;g__Jeotgalicoccus;	3.15374980852233e-05	2.9838413564264e-09	3.15374980852233e-05	0	0	0	0.328994652406417	0.67849428360686
k__Bacteria;p__Firmicutes;c__Erysipelotrichia;o__Erysipelotrichales;f__Erysipelotrichaceae;g__unidentified_Erysipelotrichaceae;	0.000211751772857928	7.36826130872641e-09	4.95589255624938e-05	0.000165571864947422	4.18651210723091e-09	3.23516309760069e-05	0.690652406417112	0.991638711360376
k__Bacteria;p__Actinobacteria;c__unidentified_Actinobacteria;o__Propionibacteriales;f__Nocardioidaceae;g__Nocardioides;	0.000126149992340893	2.56366777766431e-08	9.24421941479162e-05	0	0	0	0.150716577540107	0.67849428360686
k__Bacteria;p__Actinobacteria;c__Thermoleophilia;o__Gaiellales;f__Gaiellaceae;g__Gaiella;	0.000121644635471576	2.13740472674625e-08	8.4407833892877e-05	1.35160706079529e-05	3.65368329358334e-10	9.55730518187965e-06	0.174625668449198	0.67849428360686
k__Bacteria;p__Firmicutes;c__Clostridia;o__Clostridiales;f__Lachnospiraceae;g__Fusicatenibacter;	0.000171203561034069	1.06565762729514e-08	5.96002692190547e-05	0.000141918741383505	6.88110353624863e-09	4.14762086510105e-05	0.843625668449198	1
k__Bacteria;p__Firmicutes;c__Clostridia;o__Clostridiales;f__Peptostreptococcaceae;g__Filifactor;	0.000103623207994305	2.45405727885681e-08	9.04444079505345e-05	0	0	0	0.227716577540107	0.67849428360686
k__Bacteria;p__Proteobacteria;c__Gammaproteobacteria;o__unidentified_Gammaproteobacteria;f__unidentified_Gammaproteobacteria;g__unidentified_Gammaproteobacteria;	9.461249425567e-05	2.68545722078376e-08	9.461249425567e-05	1.01370529559646e-05	4.11039370528126e-10	1.01370529559646e-05	0.628219251336898	0.973531819952544
k__Bacteria;p__Proteobacteria;c__Gammaproteobacteria;o__Enterobacteriales;f__Enterobacteriaceae;g__Yersinia;	4.50535686931762e-06	6.08947215597224e-11	4.50535686931762e-06	0	0	0	0.428571428571428	0.815331010452962
k__Bacteria;p__Firmicutes;c__Clostridia;o__Clostridiales;f__Lachnospiraceae;g__Lachnospira;	7.65910667783995e-05	4.6279988385389e-09	3.92767905958846e-05	0.000101370529559646	1.34577334646986e-08	5.8003735794987e-05	0.86496256684492	1
k__Bacteria;p__Actinobacteria;c__Thermoleophilia;o__Solirubrobacterales;f__Solirubrobacteraceae;g__Conexibacter;	9.01071373863524e-05	2.08868894949848e-08	8.34403769066766e-05	6.75803530397643e-06	1.82684164679167e-10	6.75803530397643e-06	0.523502673796791	0.903152406417112
k__Bacteria;p__Firmicutes;c__Negativicutes;o__Selenomonadales;f__Veillonellaceae;g__Selenomonas;	8.56017805170348e-05	2.19829944830598e-08	8.56017805170348e-05	0	0	0	0.336347593582888	0.67849428360686
k__Bacteria;p__Actinobacteria;c__Thermoleophilia;o__Gaiellales;f__unidentified_Gaiellales;g__unidentified_Gaiellales;	8.56017805170348e-05	2.19829944830598e-08	8.56017805170348e-05	0	0	0	0.336347593582888	0.67849428360686
k__Bacteria;p__Oxyphotobacteria;c__unidentified_Oxyphotobacteria;o__unidentified_Oxyphotobacteria;f__unidentified_Oxyphotobacteria;g__unidentified_Oxyphotobacteria;	8.56017805170347e-05	5.54141966193474e-09	4.2978365340152e-05	4.7306247127835e-05	6.69841937156946e-10	1.29406523904028e-05	0.647743315508021	0.984233349538163
k__Bacteria;p__Proteobacteria;c__Gammaproteobacteria;o__Pseudomonadales;f__Moraxellaceae;g__Acinetobacter;	9.461249425567e-05	1.69896273151625e-08	7.52542962564542e-05	3.04111588678939e-05	3.69935433475313e-09	3.04111588678939e-05	0.68579679144385	0.991638711360376
k__Bacteria;p__Actinobacteria;c__unidentified_Actinobacteria;o__Corynebacteriales;f__Nocardiaceae;g__Rhodococcus;	9.461249425567e-05	1.38839965156167e-08	6.80293968703156e-05	7.77174059957289e-05	7.9619848439337e-09	4.46149774289243e-05	0.923470588235294	1
k__Bacteria;p__Firmicutes;c__Clostridia;o__Clostridiales;f__Ruminococcaceae;g__Caproiciproducens;	9.91178511249876e-05	1.32141545784598e-08	6.63680509945856e-05	2.02741059119293e-05	6.69841937156946e-10	1.29406523904028e-05	0.216427807486631	0.67849428360686
k__Bacteria;p__Actinobacteria;c__Thermoleophilia;o__Solirubrobacterales;f__Solirubrobacteraceae;g__Solirubrobacter;	7.65910667783995e-05	1.75985745307598e-08	7.65910667783995e-05	3.37901765198821e-06	4.56710411697918e-11	3.37901765198821e-06	0.574352941176471	0.923542148542323
k__Bacteria;p__Firmicutes;c__Negativicutes;o__Selenomonadales;f__Veillonellaceae;g__Anaeroglobus;	7.65910667783995e-05	1.75985745307598e-08	7.65910667783995e-05	0	0	0	0.336347593582888	0.67849428360686
k__Bacteria;p__Synergistetes;c__Synergistia;o__Synergistales;f__Synergistaceae;g__Fretibacterium;	7.20857099090819e-05	1.55890487192889e-08	7.20857099090819e-05	0	0	0	0.494668449197861	0.883606237498469
k__Bacteria;p__Firmicutes;c__Clostridia;o__Clostridiales;f__Peptostreptococcaceae;g__Paraclostridium;	8.10964236477171e-05	1.38839965156167e-08	6.80293968703156e-05	5.74433000837996e-05	1.12502998081587e-08	5.303371523889e-05	0.900802139037433	1
k__Bacteria;p__Actinobacteria;c__unidentified_Actinobacteria;o__Propionibacteriales;f__Nocardioidaceae;g__Marmoricola;	8.10964236477171e-05	8.76883990460002e-09	5.40642824318114e-05	2.36531235639175e-05	1.01998658612535e-09	1.59686144211493e-05	0.306513368983957	0.67849428360686
k__Bacteria;p__Firmicutes;c__Clostridia;o__Clostridiales;f__Ruminococcaceae;g__Subdoligranulum;	0.000126149992340893	1.15699970963472e-09	1.96383952979423e-05	6.08223177357878e-05	1.03521026651528e-09	1.60873418136378e-05	0.0191229946524064	0.527267865824016
k__Bacteria;p__Proteobacteria;c__Alphaproteobacteria;o__unidentified_Alphaproteobacteria;f__Acetobacteraceae;g__Gluconobacter;	6.30749961704467e-05	1.19353654257056e-08	6.30749961704467e-05	1.35160706079529e-05	2.43578886238889e-10	7.80350700388757e-06	0.690957219251337	0.991638711360376
k__Bacteria;p__unidentified_Bacteria;c__unidentified_Bacteria;o__Campylobacterales;f__unidentified_Campylobacterales;g__Sulfurovum;	6.30749961704467e-05	1.19353654257056e-08	6.30749961704467e-05	1.35160706079529e-05	1.21789443119445e-10	5.51791271948562e-06	0.689834224598931	0.991638711360376
k__Bacteria;p__Firmicutes;c__Clostridia;o__Clostridiales;f__Lachnospiraceae;g__Catonella;	5.8569639301129e-05	1.02912079435931e-08	5.8569639301129e-05	0	0	0	0.336347593582888	0.67849428360686
k__Bacteria;p__Proteobacteria;c__Alphaproteobacteria;o__unidentified_Alphaproteobacteria;f__Acetobacteraceae;g__Acidiphilium;	0	0	0	4.39272294758468e-05	7.71840595769481e-09	4.39272294758468e-05	0.336347593582888	0.67849428360686
k__Bacteria;p__Proteobacteria;c__Gammaproteobacteria;o__Xanthomonadales;f__Xanthomonadaceae;g__Lysobacter;	8.10964236477171e-05	6.75931409312918e-09	4.7466880008167e-05	3.37901765198821e-06	4.56710411697918e-11	3.37901765198821e-06	0.0922139037433155	0.67849428360686
k__Bacteria;p__Firmicutes;c__Clostridia;o__Clostridiales;f__Lachnospiraceae;g__Anaerostipes;	8.56017805170347e-05	7.91631380276391e-10	1.62442952065886e-05	9.461249425567e-05	4.14084106606112e-09	3.21746836272757e-05	0.910272727272727	1
k__Bacteria;p__Firmicutes;c__Negativicutes;o__Selenomonadales;f__Veillonellaceae;g__unidentified_Veillonellaceae;	4.95589255624938e-05	7.3682613087264e-09	4.95589255624938e-05	0	0	0	0.336347593582888	0.67849428360686
k__Bacteria;p__Proteobacteria;c__Gammaproteobacteria;o__unidentified_Gammaproteobacteria;f__Burkholderiaceae;g__unidentified_Burkholderiaceae;	6.75803530397643e-05	3.83636745826251e-09	3.57601615314328e-05	4.39272294758468e-05	1.38535491548368e-09	1.86101780988501e-05	0.76703743315508	1
k__Bacteria;p__Bacteroidetes;c__Bacteroidia;o__Bacteroidales;f__Barnesiellaceae;g__Barnesiella;	0	0	0	2.02741059119293e-05	6.69841937156946e-10	1.29406523904028e-05	0.102401069518717	0.67849428360686
k__Bacteria;p__Proteobacteria;c__Gammaproteobacteria;o__unidentified_Gammaproteobacteria;f__Burkholderiaceae;g__Sutterella;	7.20857099090819e-05	2.9838413564264e-09	3.15374980852233e-05	2.02741059119293e-05	1.03521026651528e-09	1.60873418136378e-05	0.128545454545455	0.67849428360686
k__Bacteria;p__Proteobacteria;c__Gammaproteobacteria;o__unidentified_Gammaproteobacteria;f__Burkholderiaceae;g__Delftia;	9.91178511249876e-05	3.89726217982223e-09	3.6042854954541e-05	4.7306247127835e-05	1.03521026651528e-09	1.60873418136378e-05	0.163909090909091	0.67849428360686
k__Bacteria;p__Firmicutes;c__Clostridia;o__Clostridiales;f__Ruminococcaceae;g__Harryflintia;	3.6042854954541e-05	7.91631380276391e-10	1.62442952065886e-05	3.71691941718704e-05	3.3339860053948e-09	2.88703394740813e-05	0.986069518716578	1
k__Bacteria;p__Bacteroidetes;c__Bacteroidia;o__Bacteroidales;f__Rikenellaceae;g__unidentified_Rikenellaceae;	4.05482118238586e-05	4.93247244633751e-09	4.05482118238586e-05	0	0	0	0.336347593582888	0.67849428360686
k__Bacteria;p__Bacteroidetes;c__Bacteroidia;o__Chitinophagales;f__Chitinophagaceae;g__Flavisolibacter;	4.05482118238586e-05	4.93247244633751e-09	4.05482118238586e-05	1.35160706079529e-05	2.43578886238889e-10	7.80350700388757e-06	0.739957219251337	1
k__Bacteria;p__Proteobacteria;c__Alphaproteobacteria;o__Rhodobacterales;f__Rhodobacteraceae;g__Rhodobacter;	1.35160706079529e-05	5.48052494037501e-10	1.35160706079529e-05	0	0	0	0.336347593582888	0.67849428360686
k__Bacteria;p__Bacteroidetes;c__Bacteroidia;o__Flavobacteriales;f__Flavobacteriaceae;g__Gillisia;	4.05482118238586e-05	4.93247244633751e-09	4.05482118238586e-05	0	0	0	0.336347593582888	0.67849428360686
k__Bacteria;p__Actinobacteria;c__unidentified_Actinobacteria;o__Micrococcales;f__Micrococcaceae;g__Rothia;	4.95589255624938e-05	4.0799463445014e-09	3.68779353385436e-05	6.75803530397643e-06	1.82684164679167e-10	6.75803530397643e-06	0.228711229946524	0.67849428360686
k__Bacteria;p__Actinobacteria;c__unidentified_Actinobacteria;o__Frankiales;f__Acidothermaceae;g__Acidothermus;	4.05482118238586e-05	4.93247244633751e-09	4.05482118238586e-05	6.75803530397643e-06	1.82684164679167e-10	6.75803530397643e-06	0.666112299465241	0.989253096865904
k__Bacteria;p__Proteobacteria;c__Deltaproteobacteria;o__Myxococcales;f__Haliangiaceae;g__Haliangium;	4.05482118238586e-05	4.93247244633751e-09	4.05482118238586e-05	3.37901765198821e-06	4.56710411697918e-11	3.37901765198821e-06	0.606882352941177	0.946736470588235
k__Bacteria;p__Proteobacteria;c__Alphaproteobacteria;o__Rhizobiales;f__unidentified_Rhizobiales;g__Devosia;	5.8569639301129e-05	1.88773636835139e-09	2.50847654188181e-05	0	0	0	0.0247860962566845	0.527267865824016
k__Bacteria;p__Firmicutes;c__Clostridia;o__Clostridiales;f__Defluviitaleaceae;g__unidentified_Defluviitaleaceae;	3.60428549545409e-05	3.89726217982223e-09	3.6042854954541e-05	0	0	0	0.494668449197861	0.883606237498469
k__Bacteria;p__Actinobacteria;c__unidentified_Actinobacteria;o__Micrococcales;f__Dermabacteraceae;g__Brachybacterium;	3.60428549545409e-05	3.89726217982223e-09	3.6042854954541e-05	0	0	0	0.494668449197861	0.883606237498469
k__Bacteria;p__Proteobacteria;c__Alphaproteobacteria;o__Rhizobiales;f__Xanthobacteraceae;g__Bradyrhizobium;	4.05482118238586e-05	3.47099912890417e-09	3.40146984351578e-05	1.35160706079529e-05	7.30736658716668e-10	1.35160706079529e-05	0.704459893048128	0.992070383297576
k__Bacteria;p__Firmicutes;c__Negativicutes;o__Selenomonadales;f__Acidaminococcaceae;g__Phascolarctobacterium;	8.56017805170347e-05	4.26263050918056e-10	1.19200538438109e-05	3.71691941718704e-05	1.01998658612535e-09	1.59686144211493e-05	0.0229251336898396	0.527267865824016
k__Bacteria;p__Proteobacteria;c__Gammaproteobacteria;o__unidentified_Gammaproteobacteria;f__Burkholderiaceae;g__Massilia;	7.65910667783995e-05	7.91631380276391e-10	1.62442952065886e-05	1.68950882599411e-05	6.54618256767015e-10	1.27927543629882e-05	0.0128770053475936	0.527267865824016
k__Bacteria;p__Proteobacteria;c__Gammaproteobacteria;o__unidentified_Gammaproteobacteria;f__Burkholderiaceae;g__Diaphorobacter;	7.20857099090819e-05	2.61847302706806e-09	2.9543600700592e-05	2.36531235639175e-05	7.7640769988646e-10	1.3932046689974e-05	0.125112299465241	0.67849428360686
k__Bacteria;p__Firmicutes;c__Clostridia;o__Clostridiales;f__Peptostreptococcaceae;g__Terrisporobacter;	5.8569639301129e-05	2.61847302706806e-09	2.9543600700592e-05	3.37901765198821e-05	1.82684164679167e-10	6.75803530397643e-06	0.667957219251337	0.989253096865904
k__Bacteria;p__Bacteroidetes;c__Bacteroidia;o__Bacteroidales;f__Tannerellaceae;g__Tannerella;	3.15374980852233e-05	2.9838413564264e-09	3.15374980852233e-05	0	0	0	0.328994652406417	0.67849428360686
k__Bacteria;p__Firmicutes;c__Clostridia;o__Clostridiales;f__Christensenellaceae;g__Catabacter;	0	0	0	3.37901765198821e-05	2.00952581147084e-09	2.24138674232652e-05	0.120625668449198	0.67849428360686
k__Bacteria;p__Gracilibacteria;c__unidentified_Gracilibacteria;o__unidentified_Gracilibacteria;f__unidentified_Gracilibacteria;g__unidentified_Gracilibacteria;	3.15374980852233e-05	2.9838413564264e-09	3.15374980852233e-05	0	0	0	0.328994652406417	0.67849428360686
k__Bacteria;p__Actinobacteria;c__unidentified_Actinobacteria;o__Streptomycetales;f__Streptomycetaceae;g__Streptomyces;	5.40642824318114e-05	1.27878915275417e-09	2.06461388864373e-05	5.74433000837996e-05	1.67460484289236e-10	6.47032619520138e-06	0.944930481283422	1
k__Bacteria;p__Actinobacteria;c__unidentified_Actinobacteria;o__Pseudonocardiales;f__Pseudonocardiaceae;g__Amycolatopsis;	3.15374980852233e-05	1.88773636835139e-09	2.50847654188181e-05	0	0	0	0.18148128342246	0.67849428360686
k__Bacteria;p__Proteobacteria;c__Alphaproteobacteria;o__Rhizobiales;f__Beijerinckiaceae;g__Bosea;	3.15374980852233e-05	1.88773636835139e-09	2.50847654188181e-05	0	0	0	0.18148128342246	0.67849428360686
k__Bacteria;p__Firmicutes;c__Erysipelotrichia;o__Erysipelotrichales;f__Erysipelotrichaceae;g__Holdemanella;	5.8569639301129e-05	2.43578886238889e-10	9.01071373863524e-06	4.7306247127835e-05	1.03521026651528e-09	1.60873418136378e-05	0.760149732620321	1
k__Bacteria;p__Bacteroidetes;c__Bacteroidia;o__Bacteroidales;f__Porphyromonadaceae;g__Falsiporphyromonas;	9.01071373863524e-06	6.08947215597224e-11	4.50535686931762e-06	1.01370529559646e-05	1.67460484289236e-10	6.47032619520138e-06	1	1
k__Bacteria;p__Firmicutes;c__Erysipelotrichia;o__Erysipelotrichales;f__Erysipelotrichaceae;g__Solobacterium;	2.70321412159057e-05	2.19220997615e-09	2.70321412159057e-05	0	0	0	0.336347593582888	0.67849428360686
k__Bacteria;p__Proteobacteria;c__Gammaproteobacteria;o__unidentified_Gammaproteobacteria;f__unidentified_Gammaproteobacteria;g__Steroidobacter;	1.35160706079529e-05	5.48052494037501e-10	1.35160706079529e-05	2.02741059119293e-05	1.6441574821125e-09	2.02741059119293e-05	0.89872192513369	1
k__Bacteria;p__Proteobacteria;c__Alphaproteobacteria;o__Caulobacterales;f__Caulobacteraceae;g__Phenylobacterium;	3.6042854954541e-05	1.70505220367223e-09	2.38401076876219e-05	0	0	0	0.118748663101604	0.67849428360686
k__Bacteria;p__Proteobacteria;c__Gammaproteobacteria;o__Cardiobacteriales;f__Cardiobacteriaceae;g__Cardiobacterium;	2.25267843465881e-05	1.52236803899306e-09	2.25267843465881e-05	0	0	0	0.336347593582888	0.67849428360686
k__Bacteria;p__Bacteroidetes;c__Bacteroidia;o__Cytophagales;f__Spirosomaceae;g__Fibrella;	2.25267843465881e-05	1.52236803899306e-09	2.25267843465881e-05	0	0	0	0.336347593582888	0.67849428360686
k__Bacteria;p__Actinobacteria;c__unidentified_Actinobacteria;o__Frankiales;f__Geodermatophilaceae;g__Blastococcus;	2.70321412159057e-05	1.82684164679167e-10	7.80350700388757e-06	6.75803530397643e-06	1.82684164679167e-10	6.75803530397643e-06	0.0456577540106952	0.600780748663102
k__Bacteria;p__Proteobacteria;c__Alphaproteobacteria;o__unidentified_Alphaproteobacteria;f__Geminicoccaceae;g__Candidatus_Alysiosphaera;	2.25267843465881e-05	1.52236803899306e-09	2.25267843465881e-05	0	0	0	0.336347593582888	0.67849428360686
k__Bacteria;p__Actinobacteria;c__unidentified_Actinobacteria;o__Streptosporangiales;f__Thermomonosporaceae;g__Actinocorallia;	2.25267843465881e-05	1.52236803899306e-09	2.25267843465881e-05	0	0	0	0.336347593582888	0.67849428360686
k__Bacteria;p__Verrucomicrobia;c__Verrucomicrobiae;o__Chthoniobacterales;f__Chthoniobacteraceae;g__Candidatus_Udaeobacter;	3.6042854954541e-05	1.15699970963472e-09	1.96383952979423e-05	3.37901765198821e-06	4.56710411697918e-11	3.37901765198821e-06	0.0913743315508021	0.67849428360686
k__Bacteria;p__Firmicutes;c__Clostridia;o__Clostridiales;f__Ruminococcaceae;g__Ethanoligenens;	4.50535686931762e-06	6.08947215597224e-11	4.50535686931762e-06	0	0	0	0.428571428571428	0.815331010452962
k__Bacteria;p__Firmicutes;c__Clostridia;o__Clostridiales;f__Peptostreptococcaceae;g__Intestinibacter;	2.70321412159057e-05	1.27878915275417e-09	2.06461388864373e-05	1.68950882599411e-05	2.89249927408681e-10	8.50367460878944e-06	0.825951871657754	1
k__Bacteria;p__Deinococcus-Thermus;c__Deinococci;o__Deinococcales;f__Deinococcaceae;g__Deinococcus;	2.25267843465881e-05	1.52236803899306e-09	2.25267843465881e-05	0	0	0	0.336347593582888	0.67849428360686
k__Bacteria;p__Actinobacteria;c__unidentified_Actinobacteria;o__Micrococcales;f__Dermacoccaceae;g__Dermacoccus;	2.25267843465881e-05	1.52236803899306e-09	2.25267843465881e-05	0	0	0	0.336347593582888	0.67849428360686
k__Bacteria;p__Nitrospirae;c__Nitrospira;o__Nitrospirales;f__Nitrospiraceae;g__unidentified_Nitrospiraceae;	4.05482118238586e-05	1.27878915275417e-09	2.06461388864373e-05	0	0	0	0.0449197860962567	0.600780748663102
k__Bacteria;p__Firmicutes;c__Bacilli;o__Bacillales;f__Planococcaceae;g__Sporosarcina;	2.70321412159057e-05	7.30736658716668e-10	1.56070140077751e-05	0	0	0	0.066475935828877	0.676320390606836
k__Bacteria;p__Chloroflexi;c__unidentified_Chloroflexi;o__unidentified_Chloroflexi;f__unidentified_Chloroflexi;g__unidentified_Chloroflexi;	1.80214274772705e-05	9.74315544955558e-10	1.80214274772705e-05	0	0	0	0.494668449197861	0.883606237498469
k__Bacteria;p__Actinobacteria;c__unidentified_Actinobacteria;o__Micrococcales;f__Microbacteriaceae;g__Galbitalea;	2.25267843465881e-05	7.91631380276391e-10	1.62442952065886e-05	0	0	0	0.143839572192513	0.67849428360686
k__Bacteria;p__Actinobacteria;c__unidentified_Actinobacteria;o__Propionibacteriales;f__Nocardioidaceae;g__Kribbella;	2.70321412159057e-05	7.30736658716668e-10	1.56070140077751e-05	0	0	0	0.066475935828877	0.676320390606836
k__Bacteria;p__Actinobacteria;c__unidentified_Actinobacteria;o__Bifidobacteriales;f__Bifidobacteriaceae;g__Gardnerella;	4.50535686931762e-06	6.08947215597224e-11	4.50535686931762e-06	2.02741059119293e-05	6.69841937156946e-10	1.29406523904028e-05	0.221262032085561	0.67849428360686
k__Bacteria;p__Firmicutes;c__Clostridia;o__Clostridiales;f__Ruminococcaceae;g__Flavonifractor;	3.15374980852233e-05	6.08947215597224e-11	4.50535686931762e-06	1.68950882599411e-05	4.11039370528126e-10	1.01370529559646e-05	0.161358288770053	0.67849428360686
k__Bacteria;p__Proteobacteria;c__Gammaproteobacteria;o__unidentified_Gammaproteobacteria;f__unidentified_Gammaproteobacteria;g__Acidibacter;	0	0	0	1.01370529559646e-05	4.11039370528126e-10	1.01370529559646e-05	0.265304703849908	0.67849428360686
k__Bacteria;p__Firmicutes;c__Bacilli;o__Bacillales;f__Paenibacillaceae;g__Aneurinibacillus;	4.05482118238586e-05	1.82684164679167e-10	7.80350700388757e-06	0	0	0	0.00124598930481283	0.145780748663102
k__Bacteria;p__Fusobacteria;c__Fusobacteriia;o__Fusobacteriales;f__Fusobacteriaceae;g__Cetobacterium;	1.80214274772705e-05	9.74315544955558e-10	1.80214274772705e-05	3.37901765198821e-06	4.56710411697918e-11	3.37901765198821e-06	0.675395721925134	0.991638711360376
k__Bacteria;p__Fusobacteria;c__Fusobacteriia;o__Fusobacteriales;f__Fusobacteriaceae;g__Psychrilyobacter;	1.80214274772705e-05	9.74315544955558e-10	1.80214274772705e-05	6.75803530397643e-06	1.82684164679167e-10	6.75803530397643e-06	0.767727272727273	1
k__Bacteria;p__Proteobacteria;c__Gammaproteobacteria;o__Aeromonadales;f__Aeromonadaceae;g__Aeromonas;	2.70321412159057e-05	7.30736658716668e-10	1.56070140077751e-05	0	0	0	0.066475935828877	0.676320390606836
k__Bacteria;p__Firmicutes;c__Clostridia;o__Clostridiales;f__Eubacteriaceae;g__Anaerofustis;	0	0	0	0	0	0	1	1
k__Bacteria;p__Actinobacteria;c__unidentified_Actinobacteria;o__Streptosporangiales;f__Nocardiopsaceae;g__Nocardiopsis;	3.60428549545409e-05	9.74315544955558e-10	1.80214274772705e-05	0	0	0	0.0399679144385027	0.600780748663102
k__Bacteria;p__Firmicutes;c__Negativicutes;o__Selenomonadales;f__Veillonellaceae;g__Megasphaera;	0	0	0	1.35160706079529e-05	7.30736658716668e-10	1.35160706079529e-05	0.336347593582888	0.67849428360686
k__Bacteria;p__Actinobacteria;c__unidentified_Actinobacteria;o__Actinomycetales;f__Actinomycetaceae;g__Actinomyces;	4.50535686931762e-06	6.08947215597224e-11	4.50535686931762e-06	0	0	0	0.428571428571428	0.815331010452962
k__Bacteria;p__Acidobacteria;c__unidentified_Acidobacteria;o__unidentified_Acidobacteria;f__unidentified_Acidobacteria;g__Aridibacter;	2.25267843465881e-05	7.91631380276391e-10	1.62442952065886e-05	0	0	0	0.143839572192513	0.67849428360686
k__Bacteria;p__Actinobacteria;c__unidentified_Actinobacteria;o__Pseudonocardiales;f__Pseudonocardiaceae;g__Lechevalieria;	2.70321412159057e-05	7.30736658716668e-10	1.56070140077751e-05	0	0	0	0.066475935828877	0.676320390606836
k__Bacteria;p__Proteobacteria;c__Gammaproteobacteria;o__unidentified_Gammaproteobacteria;f__Burkholderiaceae;g__Achromobacter;	2.70321412159057e-05	7.30736658716668e-10	1.56070140077751e-05	2.02741059119293e-05	3.04473607798612e-10	8.72458606179416e-06	0.854593582887701	1
k__Bacteria;p__Oxyphotobacteria;c__unidentified_Oxyphotobacteria;o__Nostocales;f__Microcystaceae;g__unidentified_Microcystaceae;	1.80214274772705e-05	9.74315544955558e-10	1.80214274772705e-05	0	0	0	0.494668449197861	0.883606237498469
k__Bacteria;p__Proteobacteria;c__Alphaproteobacteria;o__Sphingomonadales;f__Sphingomonadaceae;g__Altererythrobacter;	0	0	0	0	0	0	1	1
k__Bacteria;p__Proteobacteria;c__Deltaproteobacteria;o__Desulfobacterales;f__Desulfobulbaceae;g__Desulfobulbus;	1.80214274772705e-05	9.74315544955558e-10	1.80214274772705e-05	0	0	0	0.494668449197861	0.883606237498469
k__Bacteria;p__Actinobacteria;c__unidentified_Actinobacteria;o__Streptosporangiales;f__Thermomonosporaceae;g__Actinomadura;	1.80214274772705e-05	4.26263050918057e-10	1.19200538438109e-05	3.37901765198821e-06	4.56710411697918e-11	3.37901765198821e-06	0.208727272727273	0.67849428360686
k__Bacteria;p__Acidobacteria;c__unidentified_Acidobacteria;o__unidentified_Acidobacteria;f__Pyrinomonadaceae;g__unidentified_Pyrinomonadaceae;	0	0	0	1.68950882599411e-05	4.11039370528126e-10	1.01370529559646e-05	0.0841550802139037	0.67849428360686
k__Bacteria;p__Acidobacteria;c__unidentified_Acidobacteria;o__unidentified_Acidobacteria;f__unidentified_Acidobacteria;g__unidentified_Acidobacteria;	1.35160706079529e-05	5.48052494037501e-10	1.35160706079529e-05	0	0	0	0.336347593582888	0.67849428360686
k__Bacteria;p__Actinobacteria;c__unidentified_Actinobacteria;o__Streptosporangiales;f__Streptosporangiaceae;g__Nonomuraea;	0	0	0	0	0	0	1	1
k__Bacteria;p__Proteobacteria;c__Gammaproteobacteria;o__Oceanospirillales;f__Halomonadaceae;g__Halomonas;	1.35160706079529e-05	5.48052494037501e-10	1.35160706079529e-05	0	0	0	0.336347593582888	0.67849428360686
k__Bacteria;p__Firmicutes;c__Bacilli;o__Bacillales;f__Bacillaceae;g__Halobacillus;	0	0	0	1.01370529559646e-05	4.11039370528126e-10	1.01370529559646e-05	0.265304703849908	0.67849428360686
k__Bacteria;p__Actinobacteria;c__Coriobacteriia;o__Coriobacteriales;f__Coriobacteriaceae;g__Collinsella;	1.80214274772705e-05	2.43578886238889e-10	9.01071373863524e-06	0	0	0	0.0399679144385027	0.600780748663102
k__Bacteria;p__Firmicutes;c__Clostridia;o__Clostridiales;f__Lachnospiraceae;g__Oribacterium;	0	0	0	0	0	0	1	1
k__Bacteria;p__Proteobacteria;c__Gammaproteobacteria;o__Pseudomonadales;f__Moraxellaceae;g__Moraxella;	0	0	0	0	0	0	1	1
k__Bacteria;p__Bacteroidetes;c__Bacteroidia;o__Flavobacteriales;f__unidentified_Flavobacteriales;g__Elizabethkingia;	1.80214274772705e-05	4.26263050918057e-10	1.19200538438109e-05	1.68950882599411e-05	4.11039370528126e-10	1.01370529559646e-05	0.973604278074866	1
k__Bacteria;p__Bacteroidetes;c__Bacteroidia;o__Chitinophagales;f__Chitinophagaceae;g__Taibaiella;	0	0	0	0	0	0	1	1
k__Bacteria;p__Proteobacteria;c__Alphaproteobacteria;o__Rhizobiales;f__Beijerinckiaceae;g__Microvirga;	2.25267843465881e-05	2.43578886238889e-10	9.01071373863524e-06	0	0	0	0.0213636363636364	0.527267865824016
k__Bacteria;p__Proteobacteria;c__Alphaproteobacteria;o__unidentified_Alphaproteobacteria;f__unidentified_Alphaproteobacteria;g__unidentified_Alphaproteobacteria;	0	0	0	0	0	0	1	1
k__Bacteria;p__Bacteroidetes;c__Bacteroidia;o__Chitinophagales;f__Chitinophagaceae;g__Segetibacter;	9.01071373863524e-06	6.08947215597224e-11	4.50535686931762e-06	2.02741059119293e-05	3.04473607798612e-10	8.72458606179416e-06	0.22472192513369	0.67849428360686
k__Bacteria;p__Actinobacteria;c__unidentified_Actinobacteria;o__Frankiales;f__Frankiaceae;g__Jatrophihabitans;	1.35160706079529e-05	5.48052494037501e-10	1.35160706079529e-05	3.37901765198821e-06	4.56710411697918e-11	3.37901765198821e-06	0.708016042780749	0.992070383297576
k__Bacteria;p__Bacteroidetes;c__Bacteroidia;o__Cytophagales;f__Microscillaceae;g__Ohtaekwangia;	1.35160706079529e-05	5.48052494037501e-10	1.35160706079529e-05	0	0	0	0.336347593582888	0.67849428360686
k__Bacteria;p__Proteobacteria;c__Alphaproteobacteria;o__Rhizobiales;f__unidentified_Rhizobiales;g__unidentified_Rhizobiales;	0	0	0	0	0	0	1	1
k__Archaea;p__Euryarchaeota;c__Methanobacteria;o__Methanobacteriales;f__Methanobacteriaceae;g__Methanobacterium;	0	0	0	1.01370529559646e-05	4.11039370528126e-10	1.01370529559646e-05	0.265304703849908	0.67849428360686
k__Bacteria;p__Proteobacteria;c__Alphaproteobacteria;o__Caulobacterales;f__Caulobacteraceae;g__Brevundimonas;	1.35160706079529e-05	5.48052494037501e-10	1.35160706079529e-05	1.35160706079529e-05	2.43578886238889e-10	7.80350700388757e-06	0.992342245989305	1
k__Bacteria;p__Proteobacteria;c__Gammaproteobacteria;o__unidentified_Gammaproteobacteria;f__Nitrosomonadaceae;g__Nitrosospira;	1.35160706079529e-05	5.48052494037501e-10	1.35160706079529e-05	0	0	0	0.336347593582888	0.67849428360686
k__Bacteria;p__Proteobacteria;c__Gammaproteobacteria;o__Xanthomonadales;f__Rhodanobacteraceae;g__Dokdonella;	2.70321412159057e-05	1.82684164679167e-10	7.80350700388757e-06	6.75803530397643e-06	1.82684164679167e-10	6.75803530397643e-06	0.0456577540106952	0.600780748663102
k__Bacteria;p__Actinobacteria;c__unidentified_Actinobacteria;o__Corynebacteriales;f__Corynebacteriaceae;g__unidentified_Corynebacteriaceae;	9.01071373863524e-06	2.43578886238889e-10	9.01071373863524e-06	1.01370529559646e-05	1.67460484289236e-10	6.47032619520138e-06	1	1
k__Bacteria;p__Proteobacteria;c__Alphaproteobacteria;o__Rhodobacterales;f__Rhodobacteraceae;g__Paracoccus;	2.70321412159057e-05	1.82684164679167e-10	7.80350700388757e-06	0	0	0	0.00817112299465241	0.527267865824016
k__Bacteria;p__Bacteroidetes;c__Bacteroidia;o__Sphingobacteriales;f__Sphingobacteriaceae;g__Sphingobacterium;	9.01071373863524e-06	2.43578886238889e-10	9.01071373863524e-06	0	0	0	0.183672996521398	0.67849428360686
k__Bacteria;p__Proteobacteria;c__Gammaproteobacteria;o__Xanthomonadales;f__Xanthomonadaceae;g__Pseudoxanthomonas;	2.25267843465881e-05	4.26263050918057e-10	1.19200538438109e-05	0	0	0	0.0520160427807487	0.640618632141852
k__Bacteria;p__Gemmatimonadetes;c__unidentified_Gemmatimonadetes;o__Gemmatimonadales;f__Gemmatimonadaceae;g__Gemmatirosa;	9.01071373863524e-06	2.43578886238889e-10	9.01071373863524e-06	0	0	0	0.183672996521398	0.67849428360686
k__Bacteria;p__Bacteroidetes;c__Bacteroidia;o__Bacteroidales;f__Prevotellaceae;g__Paraprevotella;	0	0	0	2.02741059119293e-05	1.82684164679167e-10	6.75803530397643e-06	0.0111283422459893	0.527267865824016
k__Bacteria;p__Firmicutes;c__Clostridia;o__Clostridiales;f__unidentified_Clostridiales;g__Candidatus_Arthromitus;	9.01071373863524e-06	2.43578886238889e-10	9.01071373863524e-06	0	0	0	0.183672996521398	0.67849428360686
k__Bacteria;p__Bacteroidetes;c__Bacteroidia;o__Flavobacteriales;f__unidentified_Flavobacteriales;g__Bergeyella;	9.01071373863524e-06	2.43578886238889e-10	9.01071373863524e-06	3.37901765198821e-06	4.56710411697918e-11	3.37901765198821e-06	0.580173913827869	0.923542148542323
k__Bacteria;p__Actinobacteria;c__unidentified_Actinobacteria;o__Propionibacteriales;f__Propionibacteriaceae;g__Cutibacterium;	9.01071373863524e-06	2.43578886238889e-10	9.01071373863524e-06	6.75803530397643e-06	1.82684164679167e-10	6.75803530397643e-06	1	1
k__Bacteria;p__Acidobacteria;c__Acidobacteriia;o__Solibacterales;f__unidentified_Solibacterales;g__Bryobacter;	9.01071373863524e-06	2.43578886238889e-10	9.01071373863524e-06	3.37901765198821e-06	4.56710411697918e-11	3.37901765198821e-06	0.580173913827869	0.923542148542323
k__Bacteria;p__Bacteroidetes;c__Bacteroidia;o__Flavobacteriales;f__unidentified_Flavobacteriales;g__Cloacibacterium;	4.50535686931762e-06	6.08947215597224e-11	4.50535686931762e-06	0	0	0	0.428571428571428	0.815331010452962
k__Archaea;p__Thaumarchaeota;c__Nitrososphaeria;o__Nitrososphaerales;f__Nitrososphaeraceae;g__Candidatus_Nitrososphaera;	9.01071373863524e-06	2.43578886238889e-10	9.01071373863524e-06	0	0	0	0.183672996521398	0.67849428360686
k__Bacteria;p__Bacteroidetes;c__Bacteroidia;o__Chitinophagales;f__Chitinophagaceae;g__Ferruginibacter;	9.01071373863524e-06	2.43578886238889e-10	9.01071373863524e-06	3.37901765198821e-06	4.56710411697918e-11	3.37901765198821e-06	0.580173913827869	0.923542148542323
k__Bacteria;p__Firmicutes;c__Negativicutes;o__Selenomonadales;f__Veillonellaceae;g__Allisonella;	9.01071373863524e-06	2.43578886238889e-10	9.01071373863524e-06	6.75803530397643e-06	1.82684164679167e-10	6.75803530397643e-06	1	1
k__Bacteria;p__Actinobacteria;c__unidentified_Actinobacteria;o__Propionibacteriales;f__Nocardioidaceae;g__Flindersiella;	9.01071373863524e-06	2.43578886238889e-10	9.01071373863524e-06	0	0	0	0.183672996521398	0.67849428360686
k__Bacteria;p__Proteobacteria;c__Gammaproteobacteria;o__unidentified_Gammaproteobacteria;f__unidentified_Gammaproteobacteria;g__Methylophaga;	0	0	0	6.75803530397643e-06	1.82684164679167e-10	6.75803530397643e-06	0.510203135899939	0.896302737648655
k__Bacteria;p__Proteobacteria;c__Alphaproteobacteria;o__Sphingomonadales;f__Sphingomonadaceae;g__unidentified_Sphingomonadaceae;	4.50535686931762e-06	6.08947215597224e-11	4.50535686931762e-06	0	0	0	0.428571428571428	0.815331010452962
k__Bacteria;p__Firmicutes;c__Bacilli;o__Lactobacillales;f__Leuconostocaceae;g__Weissella;	9.01071373863524e-06	2.43578886238889e-10	9.01071373863524e-06	1.01370529559646e-05	1.67460484289236e-10	6.47032619520138e-06	1	1
k__Bacteria;p__Actinobacteria;c__Coriobacteriia;o__Coriobacteriales;f__Atopobiaceae;g__Atopobium;	0	0	0	0	0	0	1	1
k__Bacteria;p__Proteobacteria;c__Deltaproteobacteria;o__Myxococcales;f__Polyangiaceae;g__Polyangium;	0	0	0	6.75803530397643e-06	1.82684164679167e-10	6.75803530397643e-06	0.510203135899939	0.896302737648655
k__Bacteria;p__Tenericutes;c__Mollicutes;o__Entomoplasmatales;f__Spiroplasmataceae;g__Spiroplasma;	0	0	0	1.01370529559646e-05	1.67460484289236e-10	6.47032619520138e-06	0.265304703849908	0.67849428360686
k__Bacteria;p__Proteobacteria;c__Alphaproteobacteria;o__Rhizobiales;f__Rhizobiaceae;g__Mesorhizobium;	9.01071373863524e-06	2.43578886238889e-10	9.01071373863524e-06	3.37901765198821e-06	4.56710411697918e-11	3.37901765198821e-06	0.580173913827869	0.923542148542323
k__Bacteria;p__Bacteroidetes;c__Bacteroidia;o__Cytophagales;f__Hymenobacteraceae;g__Pontibacter;	0	0	0	0	0	0	1	1
k__Bacteria;p__Firmicutes;c__Clostridia;o__Clostridiales;f__Peptostreptococcaceae;g__Peptostreptococcus;	9.01071373863524e-06	6.08947215597224e-11	4.50535686931762e-06	3.37901765198821e-06	4.56710411697918e-11	3.37901765198821e-06	0.580173913827869	0.923542148542323
k__Bacteria;p__Verrucomicrobia;c__Verrucomicrobiae;o__Chthoniobacterales;f__Chthoniobacteraceae;g__Chthoniobacter;	9.01071373863524e-06	2.43578886238889e-10	9.01071373863524e-06	0	0	0	0.183672996521398	0.67849428360686
k__Bacteria;p__Proteobacteria;c__Deltaproteobacteria;o__Bdellovibrionales;f__Bacteriovoracaceae;g__Bacteriovorax;	0	0	0	0	0	0	1	1
k__Bacteria;p__Proteobacteria;c__Alphaproteobacteria;o__Caulobacterales;f__Caulobacteraceae;g__Caulobacter;	4.50535686931762e-06	6.08947215597224e-11	4.50535686931762e-06	3.37901765198821e-06	4.56710411697918e-11	3.37901765198821e-06	1	1
k__Bacteria;p__Proteobacteria;c__Gammaproteobacteria;o__Pseudomonadales;f__Moraxellaceae;g__Enhydrobacter;	4.50535686931762e-06	6.08947215597224e-11	4.50535686931762e-06	3.37901765198821e-06	4.56710411697918e-11	3.37901765198821e-06	1	1
k__Bacteria;p__Firmicutes;c__Bacilli;o__Lactobacillales;f__Leuconostocaceae;g__Leuconostoc;	4.50535686931762e-06	6.08947215597224e-11	4.50535686931762e-06	0	0	0	0.428571428571428	0.815331010452962
k__Bacteria;p__Proteobacteria;c__Alphaproteobacteria;o__Rhizobiales;f__Beijerinckiaceae;g__Methylobacterium;	4.50535686931762e-06	6.08947215597224e-11	4.50535686931762e-06	3.37901765198821e-06	4.56710411697918e-11	3.37901765198821e-06	1	1
k__Bacteria;p__Actinobacteria;c__Coriobacteriia;o__Coriobacteriales;f__Eggerthellaceae;g__Eggerthella;	0	0	0	0	0	0	1	1
k__Archaea;p__Euryarchaeota;c__Methanomicrobia;o__Methanomicrobiales;f__Methanocorpusculaceae;g__Methanocorpusculum;	4.50535686931762e-06	6.08947215597224e-11	4.50535686931762e-06	0	0	0	0.428571428571428	0.815331010452962
k__Bacteria;p__Tenericutes;c__Mollicutes;o__Mycoplasmatales;f__Mycoplasmataceae;g__Candidatus_Bacilloplasma;	9.01071373863524e-06	6.08947215597224e-11	4.50535686931762e-06	0	0	0	0.183672996521398	0.67849428360686
k__Bacteria;p__Proteobacteria;c__Alphaproteobacteria;o__Rhizobiales;f__Hyphomicrobiaceae;g__Pedomicrobium;	0	0	0	3.37901765198821e-06	4.56710411697918e-11	3.37901765198821e-06	1	1
k__Bacteria;p__Bacteroidetes;c__Bacteroidia;o__Chitinophagales;f__Chitinophagaceae;g__Flavitalea;	4.50535686931762e-06	6.08947215597224e-11	4.50535686931762e-06	6.75803530397643e-06	6.08947215597224e-11	3.90175350194378e-06	1	1
k__Bacteria;p__Firmicutes;c__Erysipelotrichia;o__Erysipelotrichales;f__Erysipelotrichaceae;g__Faecalitalea;	0	0	0	0	0	0	1	1
Others	0.541971904594563	0.00233939391873845	0.0279248629882551	0.612838915470494	0.00437813031919427	0.0330837207671472	0.0920802139037433	0.67849428360686
