# Supplementary material for: Spermidine Affects Cardiac Function in Heart Failure Mice by Influencing the Gut Microbiota and Cardiac Galectin-3
Source: Front Cardiovasc Med. 2021 Dec 2;8:765591. doi: 10.3389/fcvm.2021.765591 (PMC8674475; doi:10.3389/fcvm.2021.765591)
Supplement: Supplementary file 1 [file Data_Sheet_1.zip › additional files/gut microbiota/Figure 7A/Control-vs-HF.test.xls]

Taxa	mean(group1)	variance(group1)	standard error(group1)	mean(group2)	variance(group2)	standard error(group2)	p value	q value
k__Bacteria;p__Firmicutes;c__Bacilli;o__Lactobacillales;f__Lactobacillaceae;g__Lactobacillus;	0.115796682255201	0.00260630699243709	0.0294748875736453	0.119486569531173	0.00864333320409768	0.0536759822269939	0.96578125	1
k__Bacteria;p__Bacteroidetes;c__Bacteroidia;o__Bacteroidales;f__Bacteroidaceae;g__Bacteroides;	0.0623180962164013	4.42194936919727e-05	0.00383924878467879	0.134484902549131	0.00156219787578668	0.0228195667194236	0.0133697916666667	0.43737890625
k__Bacteria;p__Bacteroidetes;c__Bacteroidia;o__Bacteroidales;f__Rikenellaceae;g__Alistipes;	0.073504897322917	0.000438489005955045	0.0120897891621407	0.0648365907063499	0.000520246685384179	0.0131687342518074	0.809942708333333	1
k__Bacteria;p__Firmicutes;c__Clostridia;o__Clostridiales;f__Lachnospiraceae;g__unidentified_Lachnospiraceae;	0.0270096144315591	0.0012376681042846	0.020311475445214	0.0333306301192117	0.00116526391498176	0.019708406962358	0.919875	1
k__Bacteria;p__Bacteroidetes;c__Bacteroidia;o__Bacteroidales;f__Marinifilaceae;g__Odoribacter;	0.0236441128501789	0.000132588939303897	0.00664803076867872	0.0476666756773804	0.000839258420797402	0.0167258125940855	0.173088541666667	0.754529243119266
k__Bacteria;p__Bacteroidetes;c__Bacteroidia;o__Bacteroidales;f__Tannerellaceae;g__Parabacteroides;	0.011560745726669	2.12045772573618e-05	0.00265860723295499	0.0480180935131872	0.00021731456656713	0.00851106273362558	0.0031875	0.362578125
k__Bacteria;p__Firmicutes;c__Bacilli;o__Bacillales;f__Staphylococcaceae;g__Staphylococcus;	0.0176700096414637	0.000739823795330861	0.0157037553399483	0.00159940168860775	3.13546921311011e-07	0.000323288787985299	0.314947916666667	0.754529243119266
k__Bacteria;p__Firmicutes;c__Clostridia;o__Clostridiales;f__Ruminococcaceae;g__unidentified_Ruminococcaceae;	0.0186476720821056	2.65886449587863e-05	0.00297705922899239	0.0102992458032601	3.41767362123433e-05	0.00337524005133182	0.066453125	0.63041875
k__Bacteria;p__Firmicutes;c__Clostridia;o__Clostridiales;f__Ruminococcaceae;g__Ruminiclostridium;	0.0106281368547203	0.000198944577703652	0.00814339359447587	0.00903324052298183	8.84922702653101e-05	0.00543115304716872	0.938177083333333	1
k__Bacteria;p__Firmicutes;c__Clostridia;o__Clostridiales;f__Lachnospiraceae;g__Lachnoclostridium;	0.0110110921886123	0.000141311012062339	0.00686321139754899	0.00313572838104506	4.45950314398315e-06	0.00121922149259041	0.244942708333333	0.754529243119266
k__Bacteria;p__Firmicutes;c__Erysipelotrichia;o__Erysipelotrichales;f__Erysipelotrichaceae;g__Turicibacter;	9.01071373863524e-05	7.55094547340557e-09	5.01695308376362e-05	3.15374980852233e-05	7.91631380276391e-10	1.62442952065886e-05	0.252625	0.754529243119266
k__Bacteria;p__Melainabacteria;c__unidentified_Melainabacteria;o__unidentified_Melainabacteria;f__unidentified_Melainabacteria;g__unidentified_Melainabacteria;	0.00250948377620991	1.45165099884575e-05	0.00219973558929685	0.00364933906414727	4.47009882553454e-06	0.0012206690550042	0.815770833333333	1
k__Bacteria;p__unidentified_Bacteria;c__unidentified_Bacteria;o__Campylobacterales;f__Helicobacteraceae;g__Helicobacter;	0.00423503545715856	1.10568372777635e-05	0.00191979489162805	0.000828985663954442	1.15517286798793e-07	0.000196228851768196	0.0765729166666667	0.63041875
k__Bacteria;p__Bacteroidetes;c__Bacteroidia;o__Bacteroidales;f__Rikenellaceae;g__Millionella;	0.00437470152010741	5.19249290739753e-07	0.000416032567130568	0.00826282449832851	5.67677035954553e-05	0.00435000780058516	0.617760416666667	0.979973817567568
k__Bacteria;p__Tenericutes;c__Mollicutes;o__Anaeroplasmatales;f__Anaeroplasmataceae;g__Anaeroplasma;	0.00447832472810171	4.50866954217047e-05	0.00387671232797864	3.60428549545409e-05	3.89726217982223e-09	3.6042854954541e-05	0.23809375	0.754529243119266
k__Bacteria;p__Bacteroidetes;c__Bacteroidia;o__Bacteroidales;f__Rikenellaceae;g__Rikenella;	0.00420800331594266	2.83714597218902e-06	0.000972478958159511	0.00903774587985114	4.56241522341908e-06	0.00123320925818493	0.014953125	0.43737890625
k__Bacteria;p__Firmicutes;c__Clostridia;o__Clostridiales;f__Lachnospiraceae;g__Roseburia;	0.00543796574126637	2.74125505414893e-05	0.00302283258669135	0.00139666062948846	4.6420655192192e-06	0.00124392731824374	0.199072916666667	0.754529243119266
k__Bacteria;p__Proteobacteria;c__Gammaproteobacteria;o__unidentified_Gammaproteobacteria;f__Burkholderiaceae;g__Parasutterella;	0.00289243911010191	2.35169325191492e-06	0.000885380003522954	0.00121644635471576	7.28909817069877e-08	0.000155874930320206	0.0622708333333333	0.63041875
k__Bacteria;p__Firmicutes;c__Clostridia;o__Clostridiales;f__Ruminococcaceae;g__Oscillibacter;	0.00464502293226646	2.87684324117381e-05	0.00309668814551601	0.00248695699186333	7.06403127981403e-06	0.00153449571301824	0.769765625	1
k__Bacteria;p__Firmicutes;c__Clostridia;o__Clostridiales;f__Peptostreptococcaceae;g__Romboutsia;	0.000315374980852233	1.97907845069098e-08	8.12214760329429e-05	0.000274826769028375	3.9703358456939e-08	0.000115041091871469	0.890307291666667	1
k__Bacteria;p__Bacteroidetes;c__Bacteroidia;o__Bacteroidales;f__Muribaculaceae;g__Muribaculum;	0.00195532488128385	1.86161253280227e-06	0.000787742033240636	0.00420800331594266	4.27413961155535e-06	0.00119361350689902	0.107489583333333	0.69590625
k__Bacteria;p__Tenericutes;c__Mollicutes;o__Mycoplasmatales;f__Mycoplasmataceae;g__Mycoplasma;	0.000247794627812469	1.8420653271816e-07	0.000247794627812469	0.00280683732958488	2.29572491332938e-05	0.00276630012431128	0.593609375	0.979973817567568
k__Bacteria;p__Firmicutes;c__Clostridia;o__Clostridiales;f__Ruminococcaceae;g__Butyricicoccus;	0.00319429802034619	1.67616983723645e-05	0.0023637328086711	0.00174807846529524	2.42336633919071e-06	0.000898770704757469	0.789604166666667	1
k__Bacteria;p__Firmicutes;c__Bacilli;o__Bacillales;f__Bacillaceae;g__Pseudogracilibacillus;	0.00256805341551104	1.90629099001064e-05	0.00252077434532238	0	0	0	0.317026041666667	0.754529243119266
k__Bacteria;p__unidentified_Bacteria;c__unidentified_Bacteria;o__unidentified_Bacteria;f__unidentified_Bacteria;g__Candidatus_Saccharimonas;	0.00136061777453392	1.2063244340981e-07	0.000200526343580929	0.000333396408329504	1.0528697357676e-07	0.000187338351276294	0.00619791666666667	0.362578125
k__Bacteria;p__Firmicutes;c__Clostridia;o__Clostridiales;f__Ruminococcaceae;g__Intestinimonas;	0.00229322664648267	2.03607591007088e-06	0.000823827633685364	0.00210850701484065	5.17489433286677e-06	0.00131337914465788	0.948677083333333	1
k__Bacteria;p__Proteobacteria;c__Gammaproteobacteria;o__Enterobacteriales;f__Enterobacteriaceae;g__unidentified_Enterobacteriaceae;	0.00247794627812469	1.1362285201107e-05	0.00194613165031788	0.000437019616323809	5.57795649487057e-08	0.00013635684183874	0.296276041666667	0.754529243119266
k__Bacteria;p__Deferribacteres;c__unidentified_Deferribacteres;o__Deferribacterales;f__Deferribacteraceae;g__Mucispirillum;	0.000270321412159057	8.67749782226044e-08	0.000170073492175789	0.000765910667783995	2.18551155677844e-07	0.000269908105150527	0.110140625	0.69590625
k__Bacteria;p__Firmicutes;c__Erysipelotrichia;o__Erysipelotrichales;f__Erysipelotrichaceae;g__Erysipelatoclostridium;	0.000779426738391948	3.33642179425719e-07	0.000333487720626372	0.000901071373863524	5.71679646002674e-07	0.000436531650629014	0.920869791666667	1
k__Bacteria;p__Firmicutes;c__Erysipelotrichia;o__Erysipelotrichales;f__Erysipelotrichaceae;g__Faecalibaculum;	0	0	0	3.15374980852233e-05	7.91631380276391e-10	1.62442952065886e-05	0.0501875	0.63041875
k__Bacteria;p__Firmicutes;c__Clostridia;o__Clostridiales;f__Lachnospiraceae;g__Tyzzerella;	0.00186521774389749	5.83474953568792e-06	0.00139460263584147	0.0012795213508862	2.77265846205728e-06	0.000961363348246867	0.872260416666667	1
k__Bacteria;p__Firmicutes;c__Clostridia;o__Clostridiales;f__Lachnospiraceae;g__Blautia;	0.0019688409518918	3.66287839653886e-06	0.00110497034598805	0.0009461249425567	5.07679293643405e-07	0.000411371403010064	0.638854166666667	0.991372944078947
k__Bacteria;p__Firmicutes;c__Clostridia;o__Clostridiales;f__unidentified_Clostridiales;g__unidentified_Clostridiales;	0.00197334630876112	3.34549510776959e-06	0.0010560137479802	0.000594707106749926	1.78117060562188e-07	0.000243664428098829	0.187151041666667	0.754529243119266
k__Bacteria;p__Fusobacteria;c__Fusobacteriia;o__Fusobacteriales;f__Fusobacteriaceae;g__Fusobacterium;	0.00135160706079529	5.26422688939488e-06	0.00132466686244692	4.95589255624938e-05	2.43578886238889e-10	9.01071373863524e-06	0.541723958333333	0.952262126865672
k__Bacteria;p__Bacteroidetes;c__Bacteroidia;o__Bacteroidales;f__Prevotellaceae;g__Alloprevotella;	0.000752394597176042	4.0141800452169e-07	0.000365795026629983	0.00158138026113048	3.97137105596041e-06	0.00115056088582343	0.739114583333333	1
k__Bacteria;p__Proteobacteria;c__Gammaproteobacteria;o__Enterobacteriales;f__Enterobacteriaceae;g__Morganella;	0.00137863920201119	4.15277643148683e-06	0.00117654528620687	0.000211751772857928	4.42704625739182e-08	0.000121477655797158	0.538041666666667	0.952262126865672
k__Bacteria;p__Firmicutes;c__Clostridia;o__Clostridiales;f__Ruminococcaceae;g__Faecalibacterium;	0.00188774452824408	2.52840973388123e-06	0.000918043160546974	0.000590201749880608	1.93706109281477e-07	0.000254103725068771	0.161598958333333	0.754529243119266
k__Bacteria;p__Actinobacteria;c__unidentified_Actinobacteria;o__Micrococcales;f__Micrococcaceae;g__Yaniella;	0.00121644635471576	4.00863862555496e-06	0.0011559467440955	0	0	0	0.292072916666667	0.754529243119266
k__Bacteria;p__Proteobacteria;c__Alphaproteobacteria;o__Sphingomonadales;f__Sphingomonadaceae;g__Sphingomonas;	0.00128853206462484	3.71969317175408e-06	0.00111350694830254	0.00020724641598861	7.20384556051516e-08	0.000154960699969542	0.565083333333333	0.969709918478261
k__Bacteria;p__unidentified_Bacteria;c__unidentified_Bacteria;o__Campylobacterales;f__Campylobacteraceae;g__Campylobacter;	0.00104974815055101	3.30591353875577e-06	0.00104974815055101	0	0	0	0.35146875	0.754529243119266
k__Bacteria;p__Fusobacteria;c__Fusobacteriia;o__Fusobacteriales;f__Leptotrichiaceae;g__Leptotrichia;	0.00106326422115896	3.18059220178586e-06	0.00102965887583961	4.50535686931762e-06	6.08947215597224e-11	4.50535686931762e-06	0.306578125	0.754529243119266
k__Bacteria;p__Firmicutes;c__Bacilli;o__Bacillales;f__Staphylococcaceae;g__Nosocomiicoccus;	0.00101821065246578	3.06915486133157e-06	0.00101146014278559	0	0	0	0.332697916666667	0.754529243119266
k__Bacteria;p__Bacteroidetes;c__Bacteroidia;o__Bacteroidales;f__Porphyromonadaceae;g__Porphyromonas;	0.000810964236477171	1.90795341590922e-06	0.000797486345945647	1.35160706079529e-05	1.82684164679167e-10	7.80350700388757e-06	0.518135416666667	0.925524332061069
k__Bacteria;p__Firmicutes;c__Bacilli;o__Lactobacillales;f__Streptococcaceae;g__Streptococcus;	0.000959641013164653	1.51280756770818e-06	0.000710119137353769	0.000423503545715856	3.18479393757348e-08	0.000103033876913914	0.695453125	0.996678977272727
k__Bacteria;p__Firmicutes;c__Bacilli;o__Lactobacillales;f__Carnobacteriaceae;g__Atopostipes;	0.000783932095261266	1.78080523729252e-06	0.000770455544313994	4.50535686931762e-06	6.08947215597224e-11	4.50535686931762e-06	0.32534375	0.754529243119266
k__Bacteria;p__Firmicutes;c__Clostridia;o__Clostridiales;f__Ruminococcaceae;g__Anaerotruncus;	0.000797448165869219	1.62789859145606e-06	0.000736636181448268	0.00113534993106804	6.86344406699631e-07	0.000478311058726303	0.846484375	1
k__Bacteria;p__Firmicutes;c__Clostridia;o__Clostridiales;f__Lachnospiraceae;g__Marvinbryantia;	0.00047306247127835	1.20023496194213e-07	0.000200019579203481	8.10964236477171e-05	1.37013123509375e-08	6.75803530397643e-05	0.0659427083333333	0.63041875
k__Bacteria;p__Bacteroidetes;c__Bacteroidia;o__Bacteroidales;f__Marinifilaceae;g__Butyricimonas;	0.000675803530397643	3.10745764119263e-07	0.000321841453782896	0.000847007091431712	1.4255454317131e-07	0.000217986653392136	0.8299375	1
k__Bacteria;p__Firmicutes;c__Bacilli;o__Lactobacillales;f__Enterococcaceae;g__Enterococcus;	0.00109480171924418	6.41769470517914e-07	0.000462518277302967	0.00028383748276701	1.37013123509375e-08	6.75803530397643e-05	0.0803125	0.63041875
k__Bacteria;p__Spirochaetes;c__Spirochaetia;o__Spirochaetales;f__Spirochaetaceae;g__unidentified_Spirochaetaceae;	0.000603717820488561	1.06912862642405e-06	0.000596972536058415	3.6042854954541e-05	7.91631380276391e-10	1.62442952065886e-05	0.571880208333333	0.969709918478261
k__Bacteria;p__Actinobacteria;c__unidentified_Actinobacteria;o__Corynebacteriales;f__Corynebacteriaceae;g__Corynebacterium;	0.00058569639301129	1.02912079435931e-06	0.000585696393011291	1.35160706079529e-05	1.82684164679167e-10	7.80350700388757e-06	0.5453125	0.952262126865672
k__Bacteria;p__Proteobacteria;c__Gammaproteobacteria;o__Pseudomonadales;f__Pseudomonadaceae;g__Pseudomonas;	8.10964236477171e-05	7.12468242248752e-09	4.87328856197658e-05	0.000103623207994305	9.01241879083891e-09	5.48100319006138e-05	0.886734375	1
k__Bacteria;p__Proteobacteria;c__Deltaproteobacteria;o__Desulfovibrionales;f__Desulfovibrionaceae;g__Desulfovibrio;	0.000504599969363573	3.54468174199144e-07	0.000343738356990286	0.000369439263284045	2.92903610702265e-08	9.881019021374e-05	0.854640625	1
k__Bacteria;p__Bacteroidetes;c__Bacteroidia;o__Bacteroidales;f__Prevotellaceae;g__unidentified_Prevotellaceae;	0.00121644635471576	4.1670257963318e-07	0.000372694056670786	0.000599212463619243	8.09899796744307e-09	5.19583101067355e-05	0.0974322916666667	0.670563419117647
k__Bacteria;p__Verrucomicrobia;c__Verrucomicrobiae;o__Verrucomicrobiales;f__Akkermansiaceae;g__Akkermansia;	0.00049108389875562	4.88192982744294e-07	0.000403399298769963	7.65910667783995e-05	5.90678799129307e-09	4.43726191522545e-05	0.316005208333333	0.754529243119266
k__Bacteria;p__Proteobacteria;c__Gammaproteobacteria;o__Enterobacteriales;f__Enterobacteriaceae;g__Proteus;	4.95589255624938e-05	2.9838413564264e-09	3.15374980852233e-05	0.000446030330062444	5.78926117868281e-07	0.000439289622712352	0.607270833333333	0.979973817567568
k__Bacteria;p__Gemmatimonadetes;c__unidentified_Gemmatimonadetes;o__Gemmatimonadales;f__Gemmatimonadaceae;g__Gemmatimonas;	0.000441524973193127	5.84832905859574e-07	0.000441524973193127	0	0	0	0.35146875	0.754529243119266
k__Bacteria;p__Firmicutes;c__Clostridia;o__Clostridiales;f__unidentified_Clostridiales;g__Anaerovorax;	0.000180214274772705	9.19510295551808e-09	5.53627520857302e-05	0.000144171419818164	3.29440443638098e-08	0.00010479192774861	0.88778125	1
k__Bacteria;p__Proteobacteria;c__Gammaproteobacteria;o__unidentified_Gammaproteobacteria;f__Neisseriaceae;g__Neisseria;	0.000387460690761315	4.04889003650594e-07	0.000367373109000733	0.000247794627812469	1.2063244340981e-07	0.000200526343580929	0.87753125	1
k__Bacteria;p__Firmicutes;c__Erysipelotrichia;o__Erysipelotrichales;f__Erysipelotrichaceae;g__Candidatus_Stoquefichus;	2.70321412159057e-05	2.19220997615e-09	2.70321412159057e-05	1.80214274772705e-05	6.08947215597224e-11	4.50535686931762e-06	0.878578125	1
k__Bacteria;p__Firmicutes;c__Clostridia;o__Clostridiales;f__Lachnospiraceae;g__Acetatifactor;	0.00049108389875562	8.66531887794849e-08	0.000169954100450175	2.25267843465881e-05	4.26263050918057e-10	1.19200538438109e-05	0.0175052083333333	0.455135416666667
k__Bacteria;p__Actinobacteria;c__Coriobacteriia;o__Coriobacteriales;f__Eggerthellaceae;g__Enterorhabdus;	0.000423503545715856	6.54618256767015e-08	0.00014771800350296	0.000441524973193127	3.16652552110556e-09	3.24885904131772e-05	0.948166666666667	1
k__Bacteria;p__Firmicutes;c__Clostridia;o__Clostridiales;f__Lachnospiraceae;g__Agathobacter;	0.000612728534227196	6.61925623354182e-08	0.000148540187980019	0.000238783914073834	4.26263050918056e-08	0.000119200538438109	0.048109375	0.63041875
k__Bacteria;p__Firmicutes;c__Bacilli;o__Lactobacillales;f__Streptococcaceae;g__Lactococcus;	0.000306364267113598	2.34079309675573e-07	0.000279332125897692	0.000103623207994305	6.2721563206514e-09	4.57243783287479e-05	0.726947916666667	1
k__Bacteria;p__Proteobacteria;c__Deltaproteobacteria;o__Desulfovibrionales;f__Desulfovibrionaceae;g__Bilophila;	0.000355923192676092	1.9078316264661e-07	0.0002521792766047	0.000108128564863623	9.49957656331669e-09	5.6271889261918e-05	0.56875	0.969709918478261
k__Bacteria;p__Firmicutes;c__Erysipelotrichia;o__Erysipelotrichales;f__Erysipelotrichaceae;g__Dubosiella;	4.50535686931762e-06	6.08947215597224e-11	4.50535686931762e-06	0	0	0	1	1
k__Bacteria;p__Firmicutes;c__Negativicutes;o__Selenomonadales;f__Veillonellaceae;g__Megamonas;	0.000319880337721551	3.65977276573931e-08	0.000110450181314765	0.000139666062948846	9.01241879083891e-09	5.48100319006138e-05	0.126895833333333	0.724234756097561
k__Bacteria;p__Actinobacteria;c__unidentified_Actinobacteria;o__Bifidobacteriales;f__Bifidobacteriaceae;g__Bifidobacterium;	0.000247794627812469	4.81068300321807e-09	4.00444877738833e-05	0.00011263392173294	4.26263050918056e-10	1.19200538438109e-05	0.0112552083333333	0.43737890625
k__Bacteria;p__Proteobacteria;c__Alphaproteobacteria;o__Rhizobiales;f__Rhizobiaceae;g__Phyllobacterium;	0.000193730345380658	2.67327827647181e-08	9.4397709655687e-05	0.000297353553374963	1.52906645836463e-07	0.000225762888769363	0.832958333333333	1
k__Bacteria;p__Firmicutes;c__Negativicutes;o__Selenomonadales;f__Veillonellaceae;g__Veillonella;	0.00020724641598861	3.40401493518848e-08	0.000106520967187818	0.000418998188846539	1.10889287960254e-07	0.000192257889270509	0.561427083333333	0.969709918478261
k__Bacteria;p__Firmicutes;c__Clostridia;o__Clostridiales;f__Peptococcaceae;g__Peptococcus;	0.000121644635471576	2.35662572436125e-08	8.8630802101776e-05	0.000292848196505645	1.11132866846493e-07	0.000192468929827209	0.665239583333333	0.996678977272727
k__Bacteria;p__Proteobacteria;c__Gammaproteobacteria;o__Xanthomonadales;f__Xanthomonadaceae;g__Stenotrophomonas;	0.000256805341551104	1.15273707912554e-07	0.000196021859250913	4.05482118238586e-05	1.82684164679167e-10	7.80350700388757e-06	0.260463541666667	0.754529243119266
k__Bacteria;p__Bacteroidetes;c__Bacteroidia;o__Bacteroidales;f__Prevotellaceae;g__Prevotella;	0.00020724641598861	1.12777024328606e-07	0.000193887445294605	3.15374980852233e-05	1.88773636835139e-09	2.50847654188181e-05	0.609385416666667	0.979973817567568
k__Bacteria;p__Firmicutes;c__Bacilli;o__Bacillales;f__unidentified_Bacillales;g__Gemella;	0.000274826769028375	7.0394298123039e-08	0.000153182133556799	0.000139666062948846	1.63197853780056e-08	7.37558706770871e-05	0.676244791666667	0.996678977272727
k__Bacteria;p__Firmicutes;c__Clostridia;o__Clostridiales;f__unidentified_Clostridiales;g__Parvimonas;	0.00018922498851134	1.0741828883135e-07	0.00018922498851134	0	0	0	0.481677083333333	0.899997972584841
k__Bacteria;p__Bacteroidetes;c__Bacteroidia;o__Flavobacteriales;f__Flavobacteriaceae;g__Capnocytophaga;	0.000184719631642022	1.02364026941893e-07	0.000184719631642022	0	0	0	0.35146875	0.754529243119266
k__Bacteria;p__Firmicutes;c__Negativicutes;o__Selenomonadales;f__Veillonellaceae;g__Dialister;	0.000310869623982916	1.534546983305e-08	7.15203230628657e-05	0.000238783914073834	7.38652972519432e-08	0.000156913242751043	0.837229166666667	1
k__Bacteria;p__Firmicutes;c__Bacilli;o__Bacillales;f__Bacillaceae;g__Bacillus;	0.000198235702249975	8.22687688271849e-08	0.000165598680376369	7.65910667783995e-05	4.0799463445014e-09	3.68779353385435e-05	0.7264375	1
k__Bacteria;p__Proteobacteria;c__Gammaproteobacteria;o__Pasteurellales;f__Pasteurellaceae;g__Rodentibacter;	0.000184719631642022	8.81146620969183e-08	0.000171381311794215	9.01071373863524e-06	2.43578886238889e-10	9.01071373863524e-06	0.3118125	0.754529243119266
k__Bacteria;p__Firmicutes;c__Bacilli;o__Bacillales;f__Paenibacillaceae;g__Paenibacillus;	0.000225267843465881	5.66929857721015e-08	0.000137468767085596	4.50535686931762e-05	1.15699970963472e-09	1.96383952979423e-05	0.182520833333333	0.754529243119266
k__Bacteria;p__Bacteroidetes;c__Bacteroidia;o__Flavobacteriales;f__unidentified_Flavobacteriales;g__Chryseobacterium;	0.00017120356103407	5.70583541014599e-08	0.000137911026996224	0	0	0	0.1985625	0.754529243119266
k__Bacteria;p__Proteobacteria;c__Gammaproteobacteria;o__unidentified_Gammaproteobacteria;f__Burkholderiaceae;g__Ralstonia;	0.000243289270943151	2.04606264440667e-08	8.2584555545749e-05	0.000193730345380658	2.9838413564264e-09	3.15374980852233e-05	0.790651041666667	1
k__Bacteria;p__Actinobacteria;c__unidentified_Actinobacteria;o__Micrococcales;f__Intrasporangiaceae;g__Terrabacter;	0.000126149992340893	4.28089892564848e-08	0.000119455695073508	0	0	0	0.285854166666667	0.754529243119266
k__Bacteria;p__unidentified_Bacteria;c__unidentified_Bacteria;o__unidentified_Bacteria;f__unidentified_Bacteria;g__unidentified_Bacteria;	0.000166698204164752	2.60020461060014e-08	9.30985966704143e-05	9.01071373863524e-06	2.43578886238889e-10	9.01071373863524e-06	0.0926666666666667	0.670563419117647
k__Bacteria;p__Firmicutes;c__Bacilli;o__Bacillales;f__Staphylococcaceae;g__Jeotgalicoccus;	3.15374980852233e-05	2.9838413564264e-09	3.15374980852233e-05	1.80214274772705e-05	4.26263050918057e-10	1.19200538438109e-05	0.840276041666667	1
k__Bacteria;p__Firmicutes;c__Erysipelotrichia;o__Erysipelotrichales;f__Erysipelotrichaceae;g__unidentified_Erysipelotrichaceae;	0.000211751772857928	7.36826130872641e-09	4.95589255624938e-05	9.461249425567e-05	7.85541908120418e-09	5.11710174519528e-05	0.0953177083333333	0.670563419117647
k__Bacteria;p__Actinobacteria;c__unidentified_Actinobacteria;o__Propionibacteriales;f__Nocardioidaceae;g__Nocardioides;	0.000126149992340893	2.56366777766431e-08	9.24421941479162e-05	0	0	0	0.161088541666667	0.754529243119266
k__Bacteria;p__Actinobacteria;c__Thermoleophilia;o__Gaiellales;f__Gaiellaceae;g__Gaiella;	0.000121644635471576	2.13740472674625e-08	8.4407833892877e-05	9.01071373863524e-06	6.08947215597224e-11	4.50535686931762e-06	0.173598958333333	0.754529243119266
k__Bacteria;p__Firmicutes;c__Clostridia;o__Clostridiales;f__Lachnospiraceae;g__Fusicatenibacter;	0.000171203561034069	1.06565762729514e-08	5.96002692190547e-05	7.20857099090819e-05	4.0799463445014e-09	3.68779353385436e-05	0.137385416666667	0.727938179347826
k__Bacteria;p__Firmicutes;c__Clostridia;o__Clostridiales;f__Peptostreptococcaceae;g__Filifactor;	0.000103623207994305	2.45405727885681e-08	9.04444079505345e-05	0	0	0	0.238604166666667	0.754529243119266
k__Bacteria;p__Proteobacteria;c__Gammaproteobacteria;o__unidentified_Gammaproteobacteria;f__unidentified_Gammaproteobacteria;g__unidentified_Gammaproteobacteria;	9.461249425567e-05	2.68545722078376e-08	9.461249425567e-05	1.80214274772705e-05	9.74315544955558e-10	1.80214274772705e-05	0.67309375	0.996678977272727
k__Bacteria;p__Proteobacteria;c__Gammaproteobacteria;o__Enterobacteriales;f__Enterobacteriaceae;g__Yersinia;	4.50535686931762e-06	6.08947215597224e-11	4.50535686931762e-06	0.000108128564863623	2.35662572436126e-08	8.8630802101776e-05	0.229739583333333	0.754529243119266
k__Bacteria;p__Firmicutes;c__Clostridia;o__Clostridiales;f__Lachnospiraceae;g__Lachnospira;	7.65910667783995e-05	4.6279988385389e-09	3.92767905958846e-05	5.40642824318114e-05	2.92294663486667e-09	3.12140280155503e-05	0.81628125	1
k__Bacteria;p__Actinobacteria;c__Thermoleophilia;o__Solirubrobacterales;f__Solirubrobacteraceae;g__Conexibacter;	9.01071373863524e-05	2.08868894949848e-08	8.34403769066766e-05	0	0	0	0.27034375	0.754529243119266
k__Bacteria;p__Firmicutes;c__Negativicutes;o__Selenomonadales;f__Veillonellaceae;g__Selenomonas;	8.56017805170348e-05	2.19829944830598e-08	8.56017805170348e-05	0	0	0	0.35146875	0.754529243119266
k__Bacteria;p__Actinobacteria;c__Thermoleophilia;o__Gaiellales;f__unidentified_Gaiellales;g__unidentified_Gaiellales;	8.56017805170348e-05	2.19829944830598e-08	8.56017805170348e-05	0	0	0	0.35146875	0.754529243119266
k__Bacteria;p__Oxyphotobacteria;c__unidentified_Oxyphotobacteria;o__unidentified_Oxyphotobacteria;f__unidentified_Oxyphotobacteria;g__unidentified_Oxyphotobacteria;	8.56017805170347e-05	5.54141966193474e-09	4.2978365340152e-05	0.000157687490426117	1.57717328839681e-08	7.25068568802705e-05	0.642921875	0.991372944078947
k__Bacteria;p__Proteobacteria;c__Gammaproteobacteria;o__Pseudomonadales;f__Moraxellaceae;g__Acinetobacter;	9.461249425567e-05	1.69896273151625e-08	7.52542962564542e-05	0.000108128564863623	6.57662992845002e-09	4.68210420233254e-05	0.939744791666667	1
k__Bacteria;p__Actinobacteria;c__unidentified_Actinobacteria;o__Corynebacteriales;f__Nocardiaceae;g__Rhodococcus;	9.461249425567e-05	1.38839965156167e-08	6.80293968703156e-05	4.05482118238586e-05	2.37489414082917e-09	2.8135944630959e-05	0.70015625	0.996678977272727
k__Bacteria;p__Firmicutes;c__Clostridia;o__Clostridiales;f__Ruminococcaceae;g__Caproiciproducens;	9.91178511249876e-05	1.32141545784598e-08	6.63680509945856e-05	0.000130655349210211	8.09899796744308e-09	5.19583101067355e-05	0.855151041666667	1
k__Bacteria;p__Actinobacteria;c__Thermoleophilia;o__Solirubrobacterales;f__Solirubrobacteraceae;g__Solirubrobacter;	7.65910667783995e-05	1.75985745307598e-08	7.65910667783995e-05	4.50535686931762e-06	6.08947215597224e-11	4.50535686931762e-06	0.579708333333333	0.975911870503597
k__Bacteria;p__Firmicutes;c__Negativicutes;o__Selenomonadales;f__Veillonellaceae;g__Anaeroglobus;	7.65910667783995e-05	1.75985745307598e-08	7.65910667783995e-05	0	0	0	0.35146875	0.754529243119266
k__Bacteria;p__Synergistetes;c__Synergistia;o__Synergistales;f__Synergistaceae;g__Fretibacterium;	7.20857099090819e-05	1.55890487192889e-08	7.20857099090819e-05	0	0	0	0.486885416666667	0.899997972584841
k__Bacteria;p__Firmicutes;c__Clostridia;o__Clostridiales;f__Peptostreptococcaceae;g__Paraclostridium;	8.10964236477171e-05	1.38839965156167e-08	6.80293968703156e-05	9.01071373863524e-06	6.08947215597224e-11	4.50535686931762e-06	0.284354166666667	0.754529243119266
k__Bacteria;p__Actinobacteria;c__unidentified_Actinobacteria;o__Propionibacteriales;f__Nocardioidaceae;g__Marmoricola;	8.10964236477171e-05	8.76883990460002e-09	5.40642824318114e-05	0	0	0	0.1226875	0.717721875
k__Bacteria;p__Firmicutes;c__Clostridia;o__Clostridiales;f__Ruminococcaceae;g__Subdoligranulum;	0.000126149992340893	1.15699970963472e-09	1.96383952979423e-05	3.6042854954541e-05	4.26263050918057e-10	1.19200538438109e-05	0.005203125	0.362578125
k__Bacteria;p__Proteobacteria;c__Alphaproteobacteria;o__unidentified_Alphaproteobacteria;f__Acetobacteraceae;g__Gluconobacter;	6.30749961704467e-05	1.19353654257056e-08	6.30749961704467e-05	0	0	0	0.33584375	0.754529243119266
k__Bacteria;p__unidentified_Bacteria;c__unidentified_Bacteria;o__Campylobacterales;f__unidentified_Campylobacterales;g__Sulfurovum;	6.30749961704467e-05	1.19353654257056e-08	6.30749961704467e-05	4.50535686931762e-06	6.08947215597224e-11	4.50535686931762e-06	0.5885	0.979973817567568
k__Bacteria;p__Firmicutes;c__Clostridia;o__Clostridiales;f__Lachnospiraceae;g__Catonella;	5.8569639301129e-05	1.02912079435931e-08	5.8569639301129e-05	0	0	0	0.35146875	0.754529243119266
k__Bacteria;p__Proteobacteria;c__Alphaproteobacteria;o__unidentified_Alphaproteobacteria;f__Acetobacteraceae;g__Acidiphilium;	0	0	0	0	0	0	1	1
k__Bacteria;p__Proteobacteria;c__Gammaproteobacteria;o__Xanthomonadales;f__Xanthomonadaceae;g__Lysobacter;	8.10964236477171e-05	6.75931409312918e-09	4.7466880008167e-05	0	0	0	0.090625	0.670563419117647
k__Bacteria;p__Firmicutes;c__Clostridia;o__Clostridiales;f__Lachnospiraceae;g__Anaerostipes;	8.56017805170347e-05	7.91631380276391e-10	1.62442952065886e-05	7.65910667783995e-05	2.25310469770973e-09	2.74050159503069e-05	0.891354166666667	1
k__Bacteria;p__Firmicutes;c__Negativicutes;o__Selenomonadales;f__Veillonellaceae;g__unidentified_Veillonellaceae;	4.95589255624938e-05	7.3682613087264e-09	4.95589255624938e-05	0	0	0	0.35146875	0.754529243119266
k__Bacteria;p__Proteobacteria;c__Gammaproteobacteria;o__unidentified_Gammaproteobacteria;f__Burkholderiaceae;g__unidentified_Burkholderiaceae;	6.75803530397643e-05	3.83636745826251e-09	3.57601615314328e-05	2.25267843465881e-05	4.26263050918057e-10	1.19200538438109e-05	0.212723958333333	0.754529243119266
k__Bacteria;p__Bacteroidetes;c__Bacteroidia;o__Bacteroidales;f__Barnesiellaceae;g__Barnesiella;	0	0	0	4.50535686931762e-05	6.08947215597224e-09	4.50535686931762e-05	0.35146875	0.754529243119266
k__Bacteria;p__Proteobacteria;c__Gammaproteobacteria;o__unidentified_Gammaproteobacteria;f__Burkholderiaceae;g__Sutterella;	7.20857099090819e-05	2.9838413564264e-09	3.15374980852233e-05	4.50535686931762e-06	6.08947215597224e-11	4.50535686931762e-06	0.034640625	0.63041875
k__Bacteria;p__Proteobacteria;c__Gammaproteobacteria;o__unidentified_Gammaproteobacteria;f__Burkholderiaceae;g__Delftia;	9.91178511249876e-05	3.89726217982223e-09	3.6042854954541e-05	6.75803530397643e-05	1.82684164679167e-10	7.80350700388757e-06	0.64396875	0.991372944078947
k__Bacteria;p__Firmicutes;c__Clostridia;o__Clostridiales;f__Ruminococcaceae;g__Harryflintia;	3.6042854954541e-05	7.91631380276391e-10	1.62442952065886e-05	1.35160706079529e-05	0	0	0.141057291666667	0.727938179347826
k__Bacteria;p__Bacteroidetes;c__Bacteroidia;o__Bacteroidales;f__Rikenellaceae;g__unidentified_Rikenellaceae;	4.05482118238586e-05	4.93247244633751e-09	4.05482118238586e-05	4.50535686931762e-06	6.08947215597224e-11	4.50535686931762e-06	0.6198125	0.979973817567568
k__Bacteria;p__Bacteroidetes;c__Bacteroidia;o__Chitinophagales;f__Chitinophagaceae;g__Flavisolibacter;	4.05482118238586e-05	4.93247244633751e-09	4.05482118238586e-05	4.50535686931762e-06	6.08947215597224e-11	4.50535686931762e-06	0.6198125	0.979973817567568
k__Bacteria;p__Proteobacteria;c__Alphaproteobacteria;o__Rhodobacterales;f__Rhodobacteraceae;g__Rhodobacter;	1.35160706079529e-05	5.48052494037501e-10	1.35160706079529e-05	4.50535686931762e-05	4.44531467385973e-09	3.84937859654418e-05	0.690671875	0.996678977272727
k__Bacteria;p__Bacteroidetes;c__Bacteroidia;o__Flavobacteriales;f__Flavobacteriaceae;g__Gillisia;	4.05482118238586e-05	4.93247244633751e-09	4.05482118238586e-05	4.50535686931762e-06	6.08947215597224e-11	4.50535686931762e-06	0.6198125	0.979973817567568
k__Bacteria;p__Actinobacteria;c__unidentified_Actinobacteria;o__Micrococcales;f__Micrococcaceae;g__Rothia;	4.95589255624938e-05	4.0799463445014e-09	3.68779353385436e-05	4.05482118238586e-05	3.47099912890417e-09	3.40146984351578e-05	0.932369791666667	1
k__Bacteria;p__Actinobacteria;c__unidentified_Actinobacteria;o__Frankiales;f__Acidothermaceae;g__Acidothermus;	4.05482118238586e-05	4.93247244633751e-09	4.05482118238586e-05	0	0	0	0.35146875	0.754529243119266
k__Bacteria;p__Proteobacteria;c__Deltaproteobacteria;o__Myxococcales;f__Haliangiaceae;g__Haliangium;	4.05482118238586e-05	4.93247244633751e-09	4.05482118238586e-05	4.50535686931762e-06	6.08947215597224e-11	4.50535686931762e-06	0.6198125	0.979973817567568
k__Bacteria;p__Proteobacteria;c__Alphaproteobacteria;o__Rhizobiales;f__unidentified_Rhizobiales;g__Devosia;	5.8569639301129e-05	1.88773636835139e-09	2.50847654188181e-05	9.01071373863524e-06	2.43578886238889e-10	9.01071373863524e-06	0.06278125	0.63041875
k__Bacteria;p__Firmicutes;c__Clostridia;o__Clostridiales;f__Defluviitaleaceae;g__unidentified_Defluviitaleaceae;	3.60428549545409e-05	3.89726217982223e-09	3.6042854954541e-05	0	0	0	0.486885416666667	0.899997972584841
k__Bacteria;p__Actinobacteria;c__unidentified_Actinobacteria;o__Micrococcales;f__Dermabacteraceae;g__Brachybacterium;	3.60428549545409e-05	3.89726217982223e-09	3.6042854954541e-05	4.50535686931762e-06	6.08947215597224e-11	4.50535686931762e-06	0.6358125	0.991372944078947
k__Bacteria;p__Proteobacteria;c__Alphaproteobacteria;o__Rhizobiales;f__Xanthobacteraceae;g__Bradyrhizobium;	4.05482118238586e-05	3.47099912890417e-09	3.40146984351578e-05	4.50535686931762e-06	6.08947215597224e-11	4.50535686931762e-06	0.292583333333333	0.754529243119266
k__Bacteria;p__Firmicutes;c__Negativicutes;o__Selenomonadales;f__Acidaminococcaceae;g__Phascolarctobacterium;	8.56017805170347e-05	4.26263050918056e-10	1.19200538438109e-05	4.05482118238586e-05	2.19220997615001e-09	2.70321412159057e-05	0.114953125	0.69590625
k__Bacteria;p__Proteobacteria;c__Gammaproteobacteria;o__unidentified_Gammaproteobacteria;f__Burkholderiaceae;g__Massilia;	7.65910667783995e-05	7.91631380276391e-10	1.62442952065886e-05	1.80214274772705e-05	9.74315544955558e-10	1.80214274772705e-05	0.02625	0.558409090909091
k__Bacteria;p__Proteobacteria;c__Gammaproteobacteria;o__unidentified_Gammaproteobacteria;f__Burkholderiaceae;g__Diaphorobacter;	7.20857099090819e-05	2.61847302706806e-09	2.9543600700592e-05	1.80214274772705e-05	6.08947215597224e-11	4.50535686931762e-06	0.0720677083333333	0.63041875
k__Bacteria;p__Firmicutes;c__Clostridia;o__Clostridiales;f__Peptostreptococcaceae;g__Terrisporobacter;	5.8569639301129e-05	2.61847302706806e-09	2.9543600700592e-05	0	0	0	0.0455364583333333	0.63041875
k__Bacteria;p__Bacteroidetes;c__Bacteroidia;o__Bacteroidales;f__Tannerellaceae;g__Tannerella;	3.15374980852233e-05	2.9838413564264e-09	3.15374980852233e-05	0	0	0	0.33584375	0.754529243119266
k__Bacteria;p__Firmicutes;c__Clostridia;o__Clostridiales;f__Christensenellaceae;g__Catabacter;	0	0	0	0	0	0	1	1
k__Bacteria;p__Gracilibacteria;c__unidentified_Gracilibacteria;o__unidentified_Gracilibacteria;f__unidentified_Gracilibacteria;g__unidentified_Gracilibacteria;	3.15374980852233e-05	2.9838413564264e-09	3.15374980852233e-05	0	0	0	0.33584375	0.754529243119266
k__Bacteria;p__Actinobacteria;c__unidentified_Actinobacteria;o__Streptomycetales;f__Streptomycetaceae;g__Streptomyces;	5.40642824318114e-05	1.27878915275417e-09	2.06461388864373e-05	3.15374980852233e-05	1.88773636835139e-09	2.50847654188181e-05	0.735901041666667	1
k__Bacteria;p__Actinobacteria;c__unidentified_Actinobacteria;o__Pseudonocardiales;f__Pseudonocardiaceae;g__Amycolatopsis;	3.15374980852233e-05	1.88773636835139e-09	2.50847654188181e-05	0	0	0	0.192359375	0.754529243119266
k__Bacteria;p__Proteobacteria;c__Alphaproteobacteria;o__Rhizobiales;f__Beijerinckiaceae;g__Bosea;	3.15374980852233e-05	1.88773636835139e-09	2.50847654188181e-05	0	0	0	0.192359375	0.754529243119266
k__Bacteria;p__Firmicutes;c__Erysipelotrichia;o__Erysipelotrichales;f__Erysipelotrichaceae;g__Holdemanella;	5.8569639301129e-05	2.43578886238889e-10	9.01071373863524e-06	1.80214274772705e-05	2.43578886238889e-10	9.01071373863524e-06	0.0123125	0.43737890625
k__Bacteria;p__Bacteroidetes;c__Bacteroidia;o__Bacteroidales;f__Porphyromonadaceae;g__Falsiporphyromonas;	9.01071373863524e-06	6.08947215597224e-11	4.50535686931762e-06	2.70321412159057e-05	2.19220997615e-09	2.70321412159057e-05	0.751447916666667	1
k__Bacteria;p__Firmicutes;c__Erysipelotrichia;o__Erysipelotrichales;f__Erysipelotrichaceae;g__Solobacterium;	2.70321412159057e-05	2.19220997615e-09	2.70321412159057e-05	9.01071373863524e-06	2.43578886238889e-10	9.01071373863524e-06	0.7598125	1
k__Bacteria;p__Proteobacteria;c__Gammaproteobacteria;o__unidentified_Gammaproteobacteria;f__unidentified_Gammaproteobacteria;g__Steroidobacter;	1.35160706079529e-05	5.48052494037501e-10	1.35160706079529e-05	0	0	0	0.35146875	0.754529243119266
k__Bacteria;p__Proteobacteria;c__Alphaproteobacteria;o__Caulobacterales;f__Caulobacteraceae;g__Phenylobacterium;	3.6042854954541e-05	1.70505220367223e-09	2.38401076876219e-05	0	0	0	0.115984375	0.69590625
k__Bacteria;p__Proteobacteria;c__Gammaproteobacteria;o__Cardiobacteriales;f__Cardiobacteriaceae;g__Cardiobacterium;	2.25267843465881e-05	1.52236803899306e-09	2.25267843465881e-05	0	0	0	0.35146875	0.754529243119266
k__Bacteria;p__Bacteroidetes;c__Bacteroidia;o__Cytophagales;f__Spirosomaceae;g__Fibrella;	2.25267843465881e-05	1.52236803899306e-09	2.25267843465881e-05	0	0	0	0.35146875	0.754529243119266
k__Bacteria;p__Actinobacteria;c__unidentified_Actinobacteria;o__Frankiales;f__Geodermatophilaceae;g__Blastococcus;	2.70321412159057e-05	1.82684164679167e-10	7.80350700388757e-06	2.70321412159057e-05	1.27878915275417e-09	2.06461388864373e-05	0.980557291666667	1
k__Bacteria;p__Proteobacteria;c__Alphaproteobacteria;o__unidentified_Alphaproteobacteria;f__Geminicoccaceae;g__Candidatus_Alysiosphaera;	2.25267843465881e-05	1.52236803899306e-09	2.25267843465881e-05	4.50535686931762e-06	6.08947215597224e-11	4.50535686931762e-06	0.679869791666667	0.996678977272727
k__Bacteria;p__Actinobacteria;c__unidentified_Actinobacteria;o__Streptosporangiales;f__Thermomonosporaceae;g__Actinocorallia;	2.25267843465881e-05	1.52236803899306e-09	2.25267843465881e-05	0	0	0	0.35146875	0.754529243119266
k__Bacteria;p__Verrucomicrobia;c__Verrucomicrobiae;o__Chthoniobacterales;f__Chthoniobacteraceae;g__Candidatus_Udaeobacter;	3.6042854954541e-05	1.15699970963472e-09	1.96383952979423e-05	0	0	0	0.0674739583333333	0.63041875
k__Bacteria;p__Firmicutes;c__Clostridia;o__Clostridiales;f__Ruminococcaceae;g__Ethanoligenens;	4.50535686931762e-06	6.08947215597224e-11	4.50535686931762e-06	2.25267843465881e-05	1.52236803899306e-09	2.25267843465881e-05	0.679869791666667	0.996678977272727
k__Bacteria;p__Firmicutes;c__Clostridia;o__Clostridiales;f__Peptostreptococcaceae;g__Intestinibacter;	2.70321412159057e-05	1.27878915275417e-09	2.06461388864373e-05	9.01071373863524e-06	2.43578886238889e-10	9.01071373863524e-06	0.669395833333333	0.996678977272727
k__Bacteria;p__Deinococcus-Thermus;c__Deinococci;o__Deinococcales;f__Deinococcaceae;g__Deinococcus;	2.25267843465881e-05	1.52236803899306e-09	2.25267843465881e-05	0	0	0	0.35146875	0.754529243119266
k__Bacteria;p__Actinobacteria;c__unidentified_Actinobacteria;o__Micrococcales;f__Dermacoccaceae;g__Dermacoccus;	2.25267843465881e-05	1.52236803899306e-09	2.25267843465881e-05	0	0	0	0.35146875	0.754529243119266
k__Bacteria;p__Nitrospirae;c__Nitrospira;o__Nitrospirales;f__Nitrospiraceae;g__unidentified_Nitrospiraceae;	4.05482118238586e-05	1.27878915275417e-09	2.06461388864373e-05	1.35160706079529e-05	1.82684164679167e-10	7.80350700388757e-06	0.202276041666667	0.754529243119266
k__Bacteria;p__Firmicutes;c__Bacilli;o__Bacillales;f__Planococcaceae;g__Sporosarcina;	2.70321412159057e-05	7.30736658716668e-10	1.56070140077751e-05	0	0	0	0.0808229166666667	0.63041875
k__Bacteria;p__Chloroflexi;c__unidentified_Chloroflexi;o__unidentified_Chloroflexi;f__unidentified_Chloroflexi;g__unidentified_Chloroflexi;	1.80214274772705e-05	9.74315544955558e-10	1.80214274772705e-05	4.50535686931762e-06	6.08947215597224e-11	4.50535686931762e-06	0.702786458333333	0.996678977272727
k__Bacteria;p__Actinobacteria;c__unidentified_Actinobacteria;o__Micrococcales;f__Microbacteriaceae;g__Galbitalea;	2.25267843465881e-05	7.91631380276391e-10	1.62442952065886e-05	0	0	0	0.143098958333333	0.727938179347826
k__Bacteria;p__Actinobacteria;c__unidentified_Actinobacteria;o__Propionibacteriales;f__Nocardioidaceae;g__Kribbella;	2.70321412159057e-05	7.30736658716668e-10	1.56070140077751e-05	0	0	0	0.0808229166666667	0.63041875
k__Bacteria;p__Actinobacteria;c__unidentified_Actinobacteria;o__Bifidobacteriales;f__Bifidobacteriaceae;g__Gardnerella;	4.50535686931762e-06	6.08947215597224e-11	4.50535686931762e-06	4.50535686931762e-06	6.08947215597224e-11	4.50535686931762e-06	1	1
k__Bacteria;p__Firmicutes;c__Clostridia;o__Clostridiales;f__Ruminococcaceae;g__Flavonifractor;	3.15374980852233e-05	6.08947215597224e-11	4.50535686931762e-06	3.15374980852233e-05	7.91631380276391e-10	1.62442952065886e-05	0.980557291666667	1
k__Bacteria;p__Proteobacteria;c__Gammaproteobacteria;o__unidentified_Gammaproteobacteria;f__unidentified_Gammaproteobacteria;g__Acidibacter;	0	0	0	1.80214274772705e-05	9.74315544955558e-10	1.80214274772705e-05	0.486885416666667	0.899997972584841
k__Bacteria;p__Firmicutes;c__Bacilli;o__Bacillales;f__Paenibacillaceae;g__Aneurinibacillus;	4.05482118238586e-05	1.82684164679167e-10	7.80350700388757e-06	0	0	0	0.001046875	0.24496875
k__Bacteria;p__Fusobacteria;c__Fusobacteriia;o__Fusobacteriales;f__Fusobacteriaceae;g__Cetobacterium;	1.80214274772705e-05	9.74315544955558e-10	1.80214274772705e-05	4.50535686931762e-06	6.08947215597224e-11	4.50535686931762e-06	0.702786458333333	0.996678977272727
k__Bacteria;p__Fusobacteria;c__Fusobacteriia;o__Fusobacteriales;f__Fusobacteriaceae;g__Psychrilyobacter;	1.80214274772705e-05	9.74315544955558e-10	1.80214274772705e-05	0	0	0	0.486885416666667	0.899997972584841
k__Bacteria;p__Proteobacteria;c__Gammaproteobacteria;o__Aeromonadales;f__Aeromonadaceae;g__Aeromonas;	2.70321412159057e-05	7.30736658716668e-10	1.56070140077751e-05	0	0	0	0.0808229166666667	0.63041875
k__Bacteria;p__Firmicutes;c__Clostridia;o__Clostridiales;f__Eubacteriaceae;g__Anaerofustis;	0	0	0	0	0	0	1	1
k__Bacteria;p__Actinobacteria;c__unidentified_Actinobacteria;o__Streptosporangiales;f__Nocardiopsaceae;g__Nocardiopsis;	3.60428549545409e-05	9.74315544955558e-10	1.80214274772705e-05	0	0	0	0.0424010416666667	0.63041875
k__Bacteria;p__Firmicutes;c__Negativicutes;o__Selenomonadales;f__Veillonellaceae;g__Megasphaera;	0	0	0	0	0	0	1	1
k__Bacteria;p__Actinobacteria;c__unidentified_Actinobacteria;o__Actinomycetales;f__Actinomycetaceae;g__Actinomyces;	4.50535686931762e-06	6.08947215597224e-11	4.50535686931762e-06	1.80214274772705e-05	9.74315544955558e-10	1.80214274772705e-05	0.702786458333333	0.996678977272727
k__Bacteria;p__Acidobacteria;c__unidentified_Acidobacteria;o__unidentified_Acidobacteria;f__unidentified_Acidobacteria;g__Aridibacter;	2.25267843465881e-05	7.91631380276391e-10	1.62442952065886e-05	0	0	0	0.143098958333333	0.727938179347826
k__Bacteria;p__Actinobacteria;c__unidentified_Actinobacteria;o__Pseudonocardiales;f__Pseudonocardiaceae;g__Lechevalieria;	2.70321412159057e-05	7.30736658716668e-10	1.56070140077751e-05	0	0	0	0.0808229166666667	0.63041875
k__Bacteria;p__Proteobacteria;c__Gammaproteobacteria;o__unidentified_Gammaproteobacteria;f__Burkholderiaceae;g__Achromobacter;	2.70321412159057e-05	7.30736658716668e-10	1.56070140077751e-05	4.50535686931762e-06	6.08947215597224e-11	4.50535686931762e-06	0.143098958333333	0.727938179347826
k__Bacteria;p__Oxyphotobacteria;c__unidentified_Oxyphotobacteria;o__Nostocales;f__Microcystaceae;g__unidentified_Microcystaceae;	1.80214274772705e-05	9.74315544955558e-10	1.80214274772705e-05	4.50535686931762e-06	6.08947215597224e-11	4.50535686931762e-06	0.702786458333333	0.996678977272727
k__Bacteria;p__Proteobacteria;c__Alphaproteobacteria;o__Sphingomonadales;f__Sphingomonadaceae;g__Altererythrobacter;	0	0	0	1.80214274772705e-05	9.74315544955558e-10	1.80214274772705e-05	0.486885416666667	0.899997972584841
k__Bacteria;p__Proteobacteria;c__Deltaproteobacteria;o__Desulfobacterales;f__Desulfobulbaceae;g__Desulfobulbus;	1.80214274772705e-05	9.74315544955558e-10	1.80214274772705e-05	0	0	0	0.486885416666667	0.899997972584841
k__Bacteria;p__Actinobacteria;c__unidentified_Actinobacteria;o__Streptosporangiales;f__Thermomonosporaceae;g__Actinomadura;	1.80214274772705e-05	4.26263050918057e-10	1.19200538438109e-05	9.01071373863524e-06	2.43578886238889e-10	9.01071373863524e-06	0.77284375	1
k__Bacteria;p__Acidobacteria;c__unidentified_Acidobacteria;o__unidentified_Acidobacteria;f__Pyrinomonadaceae;g__unidentified_Pyrinomonadaceae;	0	0	0	9.01071373863524e-06	2.43578886238889e-10	9.01071373863524e-06	0.499998873658245	0.899997972584841
k__Bacteria;p__Acidobacteria;c__unidentified_Acidobacteria;o__unidentified_Acidobacteria;f__unidentified_Acidobacteria;g__unidentified_Acidobacteria;	1.35160706079529e-05	5.48052494037501e-10	1.35160706079529e-05	0	0	0	0.35146875	0.754529243119266
k__Bacteria;p__Actinobacteria;c__unidentified_Actinobacteria;o__Streptosporangiales;f__Streptosporangiaceae;g__Nonomuraea;	0	0	0	1.35160706079529e-05	5.48052494037501e-10	1.35160706079529e-05	0.35146875	0.754529243119266
k__Bacteria;p__Proteobacteria;c__Gammaproteobacteria;o__Oceanospirillales;f__Halomonadaceae;g__Halomonas;	1.35160706079529e-05	5.48052494037501e-10	1.35160706079529e-05	0	0	0	0.35146875	0.754529243119266
k__Bacteria;p__Firmicutes;c__Bacilli;o__Bacillales;f__Bacillaceae;g__Halobacillus;	0	0	0	0	0	0	1	1
k__Bacteria;p__Actinobacteria;c__Coriobacteriia;o__Coriobacteriales;f__Coriobacteriaceae;g__Collinsella;	1.80214274772705e-05	2.43578886238889e-10	9.01071373863524e-06	4.50535686931762e-06	6.08947215597224e-11	4.50535686931762e-06	0.169390625	0.754529243119266
k__Bacteria;p__Firmicutes;c__Clostridia;o__Clostridiales;f__Lachnospiraceae;g__Oribacterium;	0	0	0	0	0	0	1	1
k__Bacteria;p__Proteobacteria;c__Gammaproteobacteria;o__Pseudomonadales;f__Moraxellaceae;g__Moraxella;	0	0	0	1.35160706079529e-05	5.48052494037501e-10	1.35160706079529e-05	0.35146875	0.754529243119266
k__Bacteria;p__Bacteroidetes;c__Bacteroidia;o__Flavobacteriales;f__unidentified_Flavobacteriales;g__Elizabethkingia;	1.80214274772705e-05	4.26263050918057e-10	1.19200538438109e-05	0	0	0	0.115984375	0.69590625
k__Bacteria;p__Bacteroidetes;c__Bacteroidia;o__Chitinophagales;f__Chitinophagaceae;g__Taibaiella;	0	0	0	1.35160706079529e-05	5.48052494037501e-10	1.35160706079529e-05	0.35146875	0.754529243119266
k__Bacteria;p__Proteobacteria;c__Alphaproteobacteria;o__Rhizobiales;f__Beijerinckiaceae;g__Microvirga;	2.25267843465881e-05	2.43578886238889e-10	9.01071373863524e-06	9.01071373863524e-06	6.08947215597224e-11	4.50535686931762e-06	0.165776041666667	0.754529243119266
k__Bacteria;p__Proteobacteria;c__Alphaproteobacteria;o__unidentified_Alphaproteobacteria;f__unidentified_Alphaproteobacteria;g__unidentified_Alphaproteobacteria;	0	0	0	0	0	0	1	1
k__Bacteria;p__Bacteroidetes;c__Bacteroidia;o__Chitinophagales;f__Chitinophagaceae;g__Segetibacter;	9.01071373863524e-06	6.08947215597224e-11	4.50535686931762e-06	0	0	0	0.499998873658245	0.899997972584841
k__Bacteria;p__Actinobacteria;c__unidentified_Actinobacteria;o__Frankiales;f__Frankiaceae;g__Jatrophihabitans;	1.35160706079529e-05	5.48052494037501e-10	1.35160706079529e-05	0	0	0	0.35146875	0.754529243119266
k__Bacteria;p__Bacteroidetes;c__Bacteroidia;o__Cytophagales;f__Microscillaceae;g__Ohtaekwangia;	1.35160706079529e-05	5.48052494037501e-10	1.35160706079529e-05	0	0	0	0.35146875	0.754529243119266
k__Bacteria;p__Proteobacteria;c__Alphaproteobacteria;o__Rhizobiales;f__unidentified_Rhizobiales;g__unidentified_Rhizobiales;	0	0	0	1.35160706079529e-05	5.48052494037501e-10	1.35160706079529e-05	0.35146875	0.754529243119266
k__Archaea;p__Euryarchaeota;c__Methanobacteria;o__Methanobacteriales;f__Methanobacteriaceae;g__Methanobacterium;	0	0	0	2.70321412159057e-05	5.48052494037501e-10	1.35160706079529e-05	0.0403229166666667	0.63041875
k__Bacteria;p__Proteobacteria;c__Alphaproteobacteria;o__Caulobacterales;f__Caulobacteraceae;g__Brevundimonas;	1.35160706079529e-05	5.48052494037501e-10	1.35160706079529e-05	9.01071373863524e-06	6.08947215597224e-11	4.50535686931762e-06	0.882052083333333	1
k__Bacteria;p__Proteobacteria;c__Gammaproteobacteria;o__unidentified_Gammaproteobacteria;f__Nitrosomonadaceae;g__Nitrosospira;	1.35160706079529e-05	5.48052494037501e-10	1.35160706079529e-05	0	0	0	0.35146875	0.754529243119266
k__Bacteria;p__Proteobacteria;c__Gammaproteobacteria;o__Xanthomonadales;f__Rhodanobacteraceae;g__Dokdonella;	2.70321412159057e-05	1.82684164679167e-10	7.80350700388757e-06	1.35160706079529e-05	1.82684164679167e-10	7.80350700388757e-06	0.203296875	0.754529243119266
k__Bacteria;p__Actinobacteria;c__unidentified_Actinobacteria;o__Corynebacteriales;f__Corynebacteriaceae;g__unidentified_Corynebacteriaceae;	9.01071373863524e-06	2.43578886238889e-10	9.01071373863524e-06	1.80214274772705e-05	4.26263050918057e-10	1.19200538438109e-05	0.77284375	1
k__Bacteria;p__Proteobacteria;c__Alphaproteobacteria;o__Rhodobacterales;f__Rhodobacteraceae;g__Paracoccus;	2.70321412159057e-05	1.82684164679167e-10	7.80350700388757e-06	4.50535686931762e-06	6.08947215597224e-11	4.50535686931762e-06	0.0231875	0.5425875
k__Bacteria;p__Bacteroidetes;c__Bacteroidia;o__Sphingobacteriales;f__Sphingobacteriaceae;g__Sphingobacterium;	9.01071373863524e-06	2.43578886238889e-10	9.01071373863524e-06	1.35160706079529e-05	5.48052494037501e-10	1.35160706079529e-05	0.893994791666667	1
k__Bacteria;p__Proteobacteria;c__Gammaproteobacteria;o__Xanthomonadales;f__Xanthomonadaceae;g__Pseudoxanthomonas;	2.25267843465881e-05	4.26263050918057e-10	1.19200538438109e-05	0	0	0	0.0564895833333333	0.63041875
k__Bacteria;p__Gemmatimonadetes;c__unidentified_Gemmatimonadetes;o__Gemmatimonadales;f__Gemmatimonadaceae;g__Gemmatirosa;	9.01071373863524e-06	2.43578886238889e-10	9.01071373863524e-06	0	0	0	0.499998873658245	0.899997972584841
k__Bacteria;p__Bacteroidetes;c__Bacteroidia;o__Bacteroidales;f__Prevotellaceae;g__Paraprevotella;	0	0	0	0	0	0	1	1
k__Bacteria;p__Firmicutes;c__Clostridia;o__Clostridiales;f__unidentified_Clostridiales;g__Candidatus_Arthromitus;	9.01071373863524e-06	2.43578886238889e-10	9.01071373863524e-06	0	0	0	0.499998873658245	0.899997972584841
k__Bacteria;p__Bacteroidetes;c__Bacteroidia;o__Flavobacteriales;f__unidentified_Flavobacteriales;g__Bergeyella;	9.01071373863524e-06	2.43578886238889e-10	9.01071373863524e-06	0	0	0	0.499998873658245	0.899997972584841
k__Bacteria;p__Actinobacteria;c__unidentified_Actinobacteria;o__Propionibacteriales;f__Propionibacteriaceae;g__Cutibacterium;	9.01071373863524e-06	2.43578886238889e-10	9.01071373863524e-06	0	0	0	0.499998873658245	0.899997972584841
k__Bacteria;p__Acidobacteria;c__Acidobacteriia;o__Solibacterales;f__unidentified_Solibacterales;g__Bryobacter;	9.01071373863524e-06	2.43578886238889e-10	9.01071373863524e-06	4.50535686931762e-06	6.08947215597224e-11	4.50535686931762e-06	1	1
k__Bacteria;p__Bacteroidetes;c__Bacteroidia;o__Flavobacteriales;f__unidentified_Flavobacteriales;g__Cloacibacterium;	4.50535686931762e-06	6.08947215597224e-11	4.50535686931762e-06	9.01071373863524e-06	2.43578886238889e-10	9.01071373863524e-06	1	1
k__Archaea;p__Thaumarchaeota;c__Nitrososphaeria;o__Nitrososphaerales;f__Nitrososphaeraceae;g__Candidatus_Nitrososphaera;	9.01071373863524e-06	2.43578886238889e-10	9.01071373863524e-06	0	0	0	0.499998873658245	0.899997972584841
k__Bacteria;p__Bacteroidetes;c__Bacteroidia;o__Chitinophagales;f__Chitinophagaceae;g__Ferruginibacter;	9.01071373863524e-06	2.43578886238889e-10	9.01071373863524e-06	4.50535686931762e-06	6.08947215597224e-11	4.50535686931762e-06	1	1
k__Bacteria;p__Firmicutes;c__Negativicutes;o__Selenomonadales;f__Veillonellaceae;g__Allisonella;	9.01071373863524e-06	2.43578886238889e-10	9.01071373863524e-06	0	0	0	0.499998873658245	0.899997972584841
k__Bacteria;p__Actinobacteria;c__unidentified_Actinobacteria;o__Propionibacteriales;f__Nocardioidaceae;g__Flindersiella;	9.01071373863524e-06	2.43578886238889e-10	9.01071373863524e-06	9.01071373863524e-06	2.43578886238889e-10	9.01071373863524e-06	1	1
k__Bacteria;p__Proteobacteria;c__Gammaproteobacteria;o__unidentified_Gammaproteobacteria;f__unidentified_Gammaproteobacteria;g__Methylophaga;	0	0	0	0	0	0	1	1
k__Bacteria;p__Proteobacteria;c__Alphaproteobacteria;o__Sphingomonadales;f__Sphingomonadaceae;g__unidentified_Sphingomonadaceae;	4.50535686931762e-06	6.08947215597224e-11	4.50535686931762e-06	9.01071373863524e-06	2.43578886238889e-10	9.01071373863524e-06	1	1
k__Bacteria;p__Firmicutes;c__Bacilli;o__Lactobacillales;f__Leuconostocaceae;g__Weissella;	9.01071373863524e-06	2.43578886238889e-10	9.01071373863524e-06	4.50535686931762e-06	6.08947215597224e-11	4.50535686931762e-06	1	1
k__Bacteria;p__Actinobacteria;c__Coriobacteriia;o__Coriobacteriales;f__Atopobiaceae;g__Atopobium;	0	0	0	9.01071373863524e-06	2.43578886238889e-10	9.01071373863524e-06	0.499998873658245	0.899997972584841
k__Bacteria;p__Proteobacteria;c__Deltaproteobacteria;o__Myxococcales;f__Polyangiaceae;g__Polyangium;	0	0	0	0	0	0	1	1
k__Bacteria;p__Tenericutes;c__Mollicutes;o__Entomoplasmatales;f__Spiroplasmataceae;g__Spiroplasma;	0	0	0	0	0	0	1	1
k__Bacteria;p__Proteobacteria;c__Alphaproteobacteria;o__Rhizobiales;f__Rhizobiaceae;g__Mesorhizobium;	9.01071373863524e-06	2.43578886238889e-10	9.01071373863524e-06	0	0	0	0.499998873658245	0.899997972584841
k__Bacteria;p__Bacteroidetes;c__Bacteroidia;o__Cytophagales;f__Hymenobacteraceae;g__Pontibacter;	0	0	0	4.50535686931762e-06	6.08947215597224e-11	4.50535686931762e-06	1	1
k__Bacteria;p__Firmicutes;c__Clostridia;o__Clostridiales;f__Peptostreptococcaceae;g__Peptostreptococcus;	9.01071373863524e-06	6.08947215597224e-11	4.50535686931762e-06	0	0	0	0.499998873658245	0.899997972584841
k__Bacteria;p__Verrucomicrobia;c__Verrucomicrobiae;o__Chthoniobacterales;f__Chthoniobacteraceae;g__Chthoniobacter;	9.01071373863524e-06	2.43578886238889e-10	9.01071373863524e-06	0	0	0	0.499998873658245	0.899997972584841
k__Bacteria;p__Proteobacteria;c__Deltaproteobacteria;o__Bdellovibrionales;f__Bacteriovoracaceae;g__Bacteriovorax;	0	0	0	9.01071373863524e-06	2.43578886238889e-10	9.01071373863524e-06	0.499998873658245	0.899997972584841
k__Bacteria;p__Proteobacteria;c__Alphaproteobacteria;o__Caulobacterales;f__Caulobacteraceae;g__Caulobacter;	4.50535686931762e-06	6.08947215597224e-11	4.50535686931762e-06	4.50535686931762e-06	6.08947215597224e-11	4.50535686931762e-06	1	1
k__Bacteria;p__Proteobacteria;c__Gammaproteobacteria;o__Pseudomonadales;f__Moraxellaceae;g__Enhydrobacter;	4.50535686931762e-06	6.08947215597224e-11	4.50535686931762e-06	0	0	0	1	1
k__Bacteria;p__Firmicutes;c__Bacilli;o__Lactobacillales;f__Leuconostocaceae;g__Leuconostoc;	4.50535686931762e-06	6.08947215597224e-11	4.50535686931762e-06	4.50535686931762e-06	6.08947215597224e-11	4.50535686931762e-06	1	1
k__Bacteria;p__Proteobacteria;c__Alphaproteobacteria;o__Rhizobiales;f__Beijerinckiaceae;g__Methylobacterium;	4.50535686931762e-06	6.08947215597224e-11	4.50535686931762e-06	4.50535686931762e-06	6.08947215597224e-11	4.50535686931762e-06	1	1
k__Bacteria;p__Actinobacteria;c__Coriobacteriia;o__Coriobacteriales;f__Eggerthellaceae;g__Eggerthella;	0	0	0	0	0	0	1	1
k__Archaea;p__Euryarchaeota;c__Methanomicrobia;o__Methanomicrobiales;f__Methanocorpusculaceae;g__Methanocorpusculum;	4.50535686931762e-06	6.08947215597224e-11	4.50535686931762e-06	0	0	0	1	1
k__Bacteria;p__Tenericutes;c__Mollicutes;o__Mycoplasmatales;f__Mycoplasmataceae;g__Candidatus_Bacilloplasma;	9.01071373863524e-06	6.08947215597224e-11	4.50535686931762e-06	0	0	0	0.499998873658245	0.899997972584841
k__Bacteria;p__Proteobacteria;c__Alphaproteobacteria;o__Rhizobiales;f__Hyphomicrobiaceae;g__Pedomicrobium;	0	0	0	0	0	0	1	1
k__Bacteria;p__Bacteroidetes;c__Bacteroidia;o__Chitinophagales;f__Chitinophagaceae;g__Flavitalea;	4.50535686931762e-06	6.08947215597224e-11	4.50535686931762e-06	4.50535686931762e-06	6.08947215597224e-11	4.50535686931762e-06	1	1
k__Bacteria;p__Firmicutes;c__Erysipelotrichia;o__Erysipelotrichales;f__Erysipelotrichaceae;g__Faecalitalea;	0	0	0	0	0	0	1	1
Others	0.541971904594563	0.00233939391873845	0.0279248629882551	0.472463258814731	0.0118289867924554	0.0627932766901453	0.327416666666667	0.754529243119266
