# Supplementary material for: Spermidine Affects Cardiac Function in Heart Failure Mice by Influencing the Gut Microbiota and Cardiac Galectin-3
Source: Front Cardiovasc Med. 2021 Dec 2;8:765591. doi: 10.3389/fcvm.2021.765591 (PMC8674475; doi:10.3389/fcvm.2021.765591)
Supplement: Supplementary file 1 [file Data_Sheet_1.zip › additional files/gut microbiota/Figure 7A/HF-vs-HF.S.test.xls]

Taxa	mean(group1)	variance(group1)	standard error(group1)	mean(group2)	variance(group2)	standard error(group2)	p value	q value
k__Bacteria;p__Firmicutes;c__Bacilli;o__Lactobacillales;f__Lactobacillaceae;g__Lactobacillus;	0.119486569531173	0.00864333320409768	0.0536759822269939	0.060494553023545	0.00265143380225662	0.0257460375701613	0.45848	0.955100270404686
k__Bacteria;p__Bacteroidetes;c__Bacteroidia;o__Bacteroidales;f__Bacteroidaceae;g__Bacteroides;	0.134484902549131	0.00156219787578668	0.0228195667194236	0.0538581623550401	0.000648106099125017	0.0127289640105255	0.015032	0.48438
k__Bacteria;p__Bacteroidetes;c__Bacteroidia;o__Bacteroidales;f__Rikenellaceae;g__Alistipes;	0.0648365907063499	0.000520246685384179	0.0131687342518074	0.0614305409131457	0.000763027668086472	0.0138114777276589	0.908568	1
k__Bacteria;p__Firmicutes;c__Clostridia;o__Clostridiales;f__Lachnospiraceae;g__unidentified_Lachnospiraceae;	0.0333306301192117	0.00116526391498176	0.019708406962358	0.0180203011380531	0.000203722240544104	0.00713656500958452	0.605488	1
k__Bacteria;p__Bacteroidetes;c__Bacteroidia;o__Bacteroidales;f__Marinifilaceae;g__Odoribacter;	0.0476666756773804	0.000839258420797402	0.0167258125940855	0.0233591490281945	0.000125381424836408	0.00559869236599957	0.194224	0.928571428571428
k__Bacteria;p__Bacteroidetes;c__Bacteroidia;o__Bacteroidales;f__Tannerellaceae;g__Parabacteroides;	0.0480180935131872	0.00021731456656713	0.00851106273362558	0.0208857081069392	2.7782775224892e-05	0.00263546842254333	0.015712	0.48438
k__Bacteria;p__Firmicutes;c__Bacilli;o__Bacillales;f__Staphylococcaceae;g__Staphylococcus;	0.00159940168860775	3.13546921311011e-07	0.000323288787985299	0.00191590300867732	7.70079215948366e-06	0.00138751505933122	0.883736	1
k__Bacteria;p__Firmicutes;c__Clostridia;o__Clostridiales;f__Ruminococcaceae;g__unidentified_Ruminococcaceae;	0.0102992458032601	3.41767362123433e-05	0.00337524005133182	0.0197469791582191	7.770495302517e-05	0.00440752064729055	0.110056	0.928571428571428
k__Bacteria;p__Firmicutes;c__Clostridia;o__Clostridiales;f__Ruminococcaceae;g__Ruminiclostridium;	0.00903324052298183	8.84922702653101e-05	0.00543115304716872	0.00665666477441678	2.60018634218368e-05	0.00254960111693166	0.79892	1
k__Bacteria;p__Firmicutes;c__Clostridia;o__Clostridiales;f__Lachnospiraceae;g__Lachnoclostridium;	0.00313572838104506	4.45950314398315e-06	0.00121922149259041	0.00930243559592355	5.5595221402864e-05	0.00372811015807151	0.133592	0.928571428571428
k__Bacteria;p__Firmicutes;c__Erysipelotrichia;o__Erysipelotrichales;f__Erysipelotrichaceae;g__Turicibacter;	3.15374980852233e-05	7.91631380276391e-10	1.62442952065886e-05	0.00599775633227908	0.000139182604530703	0.00589878386895772	0.351096	0.928571428571428
k__Bacteria;p__Melainabacteria;c__unidentified_Melainabacteria;o__unidentified_Melainabacteria;f__unidentified_Melainabacteria;g__unidentified_Melainabacteria;	0.00364933906414727	4.47009882553454e-06	0.0012206690550042	0.00138539723731517	5.38857391081983e-07	0.000367034532122654	0.094952	0.928571428571428
k__Bacteria;p__unidentified_Bacteria;c__unidentified_Bacteria;o__Campylobacterales;f__Helicobacteraceae;g__Helicobacter;	0.000828985663954442	1.15517286798793e-07	0.000196228851768196	0.0069371232395318	4.8838099519711e-05	0.00349421305588651	0.099128	0.928571428571428
k__Bacteria;p__Bacteroidetes;c__Bacteroidia;o__Bacteroidales;f__Rikenellaceae;g__Millionella;	0.00826282449832851	5.67677035954553e-05	0.00435000780058516	0.00529154164301354	3.50235991050743e-06	0.000935729649859861	0.65492	1
k__Bacteria;p__Tenericutes;c__Mollicutes;o__Anaeroplasmatales;f__Anaeroplasmataceae;g__Anaeroplasma;	3.60428549545409e-05	3.89726217982223e-09	3.6042854954541e-05	0.00101032627794448	4.28622721378496e-07	0.000327346422532191	0.01656	0.48438
k__Bacteria;p__Bacteroidetes;c__Bacteroidia;o__Bacteroidales;f__Rikenellaceae;g__Rikenella;	0.00903774587985114	4.56241522341908e-06	0.00123320925818493	0.00411226448246966	8.99704287364508e-07	0.000474263715501331	0.008352	0.48438
k__Bacteria;p__Firmicutes;c__Clostridia;o__Clostridiales;f__Lachnospiraceae;g__Roseburia;	0.00139666062948846	4.6420655192192e-06	0.00124392731824374	0.0053050577136215	4.64230909810543e-06	0.00107730092106447	0.039784	0.716112
k__Bacteria;p__Proteobacteria;c__Gammaproteobacteria;o__unidentified_Gammaproteobacteria;f__Burkholderiaceae;g__Parasutterella;	0.00121644635471576	7.28909817069877e-08	0.000155874930320206	0.00392979752926229	1.88819155639505e-05	0.0021726663091666	0.24528	0.928571428571428
k__Bacteria;p__Firmicutes;c__Clostridia;o__Clostridiales;f__Ruminococcaceae;g__Oscillibacter;	0.00248695699186333	7.06403127981403e-06	0.00153449571301824	0.00379125780553078	7.54808342149226e-06	0.00137368877675151	0.667352	1
k__Bacteria;p__Firmicutes;c__Clostridia;o__Clostridiales;f__Peptostreptococcaceae;g__Romboutsia;	0.000274826769028375	3.9703358456939e-08	0.000115041091871469	0.00283161679236612	2.39376541504053e-05	0.00244630610055269	0.333016	0.928571428571428
k__Bacteria;p__Bacteroidetes;c__Bacteroidia;o__Bacteroidales;f__Muribaculaceae;g__Muribaculum;	0.00420800331594266	4.27413961155535e-06	0.00119361350689902	0.00142932446679101	9.74117637110489e-07	0.000493486989978076	0.050848	0.849888
k__Bacteria;p__Tenericutes;c__Mollicutes;o__Mycoplasmatales;f__Mycoplasmataceae;g__Mycoplasma;	0.00280683732958488	2.29572491332938e-05	0.00276630012431128	1.01370529559646e-05	1.67460484289236e-10	6.47032619520138e-06	0.352544	0.928571428571428
k__Bacteria;p__Firmicutes;c__Clostridia;o__Clostridiales;f__Ruminococcaceae;g__Butyricicoccus;	0.00174807846529524	2.42336633919071e-06	0.000898770704757469	0.00195645122050118	4.29580290875022e-06	0.00103631593985018	0.920024	1
k__Bacteria;p__Firmicutes;c__Bacilli;o__Bacillales;f__Bacillaceae;g__Pseudogracilibacillus;	0	0	0	0	0	0	1	1
k__Bacteria;p__unidentified_Bacteria;c__unidentified_Bacteria;o__unidentified_Bacteria;f__unidentified_Bacteria;g__Candidatus_Saccharimonas;	0.000333396408329504	1.0528697357676e-07	0.000187338351276294	0.00118265617819587	6.15645634968793e-08	0.000124061036889991	0.007912	0.48438
k__Bacteria;p__Firmicutes;c__Clostridia;o__Clostridiales;f__Ruminococcaceae;g__Intestinimonas;	0.00210850701484065	5.17489433286677e-06	0.00131337914465788	0.00297691455140162	6.88090562840356e-06	0.00131157401891807	0.765872	1
k__Bacteria;p__Proteobacteria;c__Gammaproteobacteria;o__Enterobacteriales;f__Enterobacteriaceae;g__unidentified_Enterobacteriaceae;	0.000437019616323809	5.57795649487057e-08	0.00013635684183874	0.000706214689265537	2.85032967940671e-07	0.000266942394507069	0.508896	0.955100270404686
k__Bacteria;p__Deferribacteres;c__unidentified_Deferribacteres;o__Deferribacterales;f__Deferribacteraceae;g__Mucispirillum;	0.000765910667783995	2.18551155677844e-07	0.000269908105150527	0.00189900792041738	8.30853670433008e-06	0.00144122662204197	0.576056	0.998240410556775
k__Bacteria;p__Firmicutes;c__Erysipelotrichia;o__Erysipelotrichales;f__Erysipelotrichaceae;g__Erysipelatoclostridium;	0.000901071373863524	5.71679646002674e-07	0.000436531650629014	0.000571053983186008	2.97942648911332e-07	0.00027292061524889	0.665544	1
k__Bacteria;p__Firmicutes;c__Erysipelotrichia;o__Erysipelotrichales;f__Erysipelotrichaceae;g__Faecalibaculum;	3.15374980852233e-05	7.91631380276391e-10	1.62442952065886e-05	0.00142932446679101	6.33784650153395e-06	0.00125875399716684	0.307504	0.928571428571428
k__Bacteria;p__Firmicutes;c__Clostridia;o__Clostridiales;f__Lachnospiraceae;g__Tyzzerella;	0.0012795213508862	2.77265846205728e-06	0.000961363348246867	0.000706214689265537	2.0172898884697e-07	0.000224571251970822	0.70712	1
k__Bacteria;p__Firmicutes;c__Clostridia;o__Clostridiales;f__Lachnospiraceae;g__Blautia;	0.0009461249425567	5.07679293643405e-07	0.000411371403010064	0.00136512313140324	3.96668216240031e-07	0.000314908008885147	0.556432	0.998240410556775
k__Bacteria;p__Firmicutes;c__Clostridia;o__Clostridiales;f__unidentified_Clostridiales;g__unidentified_Clostridiales;	0.000594707106749926	1.78117060562188e-07	0.000243664428098829	0.00135498607844727	1.68232324885006e-06	0.000648522021378237	0.312168	0.928571428571428
k__Bacteria;p__Fusobacteria;c__Fusobacteriia;o__Fusobacteriales;f__Fusobacteriaceae;g__Fusobacterium;	4.95589255624938e-05	2.43578886238889e-10	9.01071373863524e-06	2.36531235639175e-05	7.7640769988646e-10	1.3932046689974e-05	0.143896	0.928571428571428
k__Bacteria;p__Bacteroidetes;c__Bacteroidia;o__Bacteroidales;f__Prevotellaceae;g__Alloprevotella;	0.00158138026113048	3.97137105596041e-06	0.00115056088582343	0.000358175871110751	5.75455118739376e-08	0.000119943228105985	0.327736	0.928571428571428
k__Bacteria;p__Proteobacteria;c__Gammaproteobacteria;o__Enterobacteriales;f__Enterobacteriaceae;g__Morganella;	0.000211751772857928	4.42704625739182e-08	0.000121477655797158	0.000223015165031222	3.17261499326153e-08	8.90591796680939e-05	0.948816	1
k__Bacteria;p__Firmicutes;c__Clostridia;o__Clostridiales;f__Ruminococcaceae;g__Faecalibacterium;	0.000590201749880608	1.93706109281477e-07	0.000254103725068771	0.00098329413672857	1.40834267287248e-07	0.00018763945966084	0.24628	0.928571428571428
k__Bacteria;p__Actinobacteria;c__unidentified_Actinobacteria;o__Micrococcales;f__Micrococcaceae;g__Yaniella;	0	0	0	1.35160706079529e-05	3.65368329358334e-10	9.55730518187965e-06	0.176784	0.928571428571428
k__Bacteria;p__Proteobacteria;c__Alphaproteobacteria;o__Sphingomonadales;f__Sphingomonadaceae;g__Sphingomonas;	0.00020724641598861	7.20384556051516e-08	0.000154960699969542	6.42013353877761e-05	3.82114377787258e-09	3.09077004073118e-05	0.507048	0.955100270404686
k__Bacteria;p__unidentified_Bacteria;c__unidentified_Bacteria;o__Campylobacterales;f__Campylobacteraceae;g__Campylobacter;	0	0	0	1.01370529559646e-05	4.11039370528126e-10	1.01370529559646e-05	0.265304703849908	0.928571428571428
k__Bacteria;p__Fusobacteria;c__Fusobacteriia;o__Fusobacteriales;f__Leptotrichiaceae;g__Leptotrichia;	4.50535686931762e-06	6.08947215597224e-11	4.50535686931762e-06	0	0	0	0.428571428571428	0.928571428571428
k__Bacteria;p__Firmicutes;c__Bacilli;o__Bacillales;f__Staphylococcaceae;g__Nosocomiicoccus;	0	0	0	7.09593706917525e-05	2.01409291558782e-08	7.09593706917525e-05	0.360448	0.928571428571428
k__Bacteria;p__Bacteroidetes;c__Bacteroidia;o__Bacteroidales;f__Porphyromonadaceae;g__Porphyromonas;	1.35160706079529e-05	1.82684164679167e-10	7.80350700388757e-06	2.02741059119293e-05	6.69841937156946e-10	1.29406523904028e-05	0.77388	1
k__Bacteria;p__Firmicutes;c__Bacilli;o__Lactobacillales;f__Streptococcaceae;g__Streptococcus;	0.000423503545715856	3.18479393757348e-08	0.000103033876913914	0.000135160706079529	3.04473607798612e-09	2.75895635974281e-05	0.02392	0.505908
k__Bacteria;p__Firmicutes;c__Bacilli;o__Lactobacillales;f__Carnobacteriaceae;g__Atopostipes;	4.50535686931762e-06	6.08947215597224e-11	4.50535686931762e-06	1.68950882599411e-05	6.54618256767015e-10	1.27927543629882e-05	0.501664	0.955100270404686
k__Bacteria;p__Firmicutes;c__Clostridia;o__Clostridiales;f__Ruminococcaceae;g__Anaerotruncus;	0.00113534993106804	6.86344406699631e-07	0.000478311058726303	0.000462925418322385	1.52526053826715e-07	0.000195272920438751	0.22456	0.928571428571428
k__Bacteria;p__Firmicutes;c__Clostridia;o__Clostridiales;f__Lachnospiraceae;g__Marvinbryantia;	8.10964236477171e-05	1.37013123509375e-08	6.75803530397643e-05	0.000706214689265537	5.75622579223666e-07	0.000379348974963577	0.123144	0.928571428571428
k__Bacteria;p__Bacteroidetes;c__Bacteroidia;o__Bacteroidales;f__Marinifilaceae;g__Butyricimonas;	0.000847007091431712	1.4255454317131e-07	0.000217986653392136	0.000973157083772606	4.11404738857484e-07	0.00032070420127334	0.821992	1
k__Bacteria;p__Firmicutes;c__Bacilli;o__Lactobacillales;f__Enterococcaceae;g__Enterococcus;	0.00028383748276701	1.37013123509375e-08	6.75803530397643e-05	0.000236531235639175	5.1760513325764e-09	3.59723898725689e-05	0.67872	1
k__Bacteria;p__Spirochaetes;c__Spirochaetia;o__Spirochaetales;f__Spirochaetaceae;g__unidentified_Spirochaetaceae;	3.6042854954541e-05	7.91631380276391e-10	1.62442952065886e-05	1.68950882599411e-05	1.67460484289236e-10	6.47032619520138e-06	0.313128	0.928571428571428
k__Bacteria;p__Actinobacteria;c__unidentified_Actinobacteria;o__Corynebacteriales;f__Corynebacteriaceae;g__Corynebacterium;	1.35160706079529e-05	1.82684164679167e-10	7.80350700388757e-06	1.35160706079529e-05	2.43578886238889e-10	7.80350700388757e-06	0.983328	1
k__Bacteria;p__Proteobacteria;c__Gammaproteobacteria;o__Pseudomonadales;f__Pseudomonadaceae;g__Pseudomonas;	0.000103623207994305	9.01241879083891e-09	5.48100319006138e-05	2.36531235639175e-05	5.32828813647571e-10	1.15415425057439e-05	0.173968	0.928571428571428
k__Bacteria;p__Proteobacteria;c__Deltaproteobacteria;o__Desulfovibrionales;f__Desulfovibrionaceae;g__Desulfovibrio;	0.000369439263284045	2.92903610702265e-08	9.881019021374e-05	0.000658908442137702	4.28866300264735e-07	0.00032743942197937	0.54012	0.998240410556775
k__Bacteria;p__Bacteroidetes;c__Bacteroidia;o__Bacteroidales;f__Prevotellaceae;g__unidentified_Prevotellaceae;	0.000599212463619243	8.09899796744307e-09	5.19583101067355e-05	0.000577812018489985	1.69941944192795e-07	0.000206120076771281	0.936232	1
k__Bacteria;p__Verrucomicrobia;c__Verrucomicrobiae;o__Verrucomicrobiales;f__Akkermansiaceae;g__Akkermansia;	7.65910667783995e-05	5.90678799129307e-09	4.43726191522545e-05	0.000206120076771281	1.47821936586226e-08	6.07910224840449e-05	0.10732	0.928571428571428
k__Bacteria;p__Proteobacteria;c__Gammaproteobacteria;o__Enterobacteriales;f__Enterobacteriaceae;g__Proteus;	0.000446030330062444	5.78926117868281e-07	0.000439289622712352	0	0	0	0.343904	0.928571428571428
k__Bacteria;p__Gemmatimonadetes;c__unidentified_Gemmatimonadetes;o__Gemmatimonadales;f__Gemmatimonadaceae;g__Gemmatimonas;	0	0	0	1.35160706079529e-05	7.30736658716668e-10	1.35160706079529e-05	0.360448	0.928571428571428
k__Bacteria;p__Firmicutes;c__Clostridia;o__Clostridiales;f__unidentified_Clostridiales;g__Anaerovorax;	0.000144171419818164	3.29440443638098e-08	0.00010479192774861	0.00032100667693888	2.86661901742393e-08	8.46554637549156e-05	0.220072	0.928571428571428
k__Bacteria;p__Proteobacteria;c__Gammaproteobacteria;o__unidentified_Gammaproteobacteria;f__Neisseriaceae;g__Neisseria;	0.000247794627812469	1.2063244340981e-07	0.000200526343580929	0.000145297759035493	8.4445755122945e-08	0.000145297759035493	0.790984	1
k__Bacteria;p__Firmicutes;c__Erysipelotrichia;o__Erysipelotrichales;f__Erysipelotrichaceae;g__Candidatus_Stoquefichus;	1.80214274772705e-05	6.08947215597224e-11	4.50535686931762e-06	4.7306247127835e-05	3.10563079954584e-09	2.7864093379948e-05	0.33464	0.928571428571428
k__Bacteria;p__Firmicutes;c__Clostridia;o__Clostridiales;f__Lachnospiraceae;g__Acetatifactor;	2.25267843465881e-05	4.26263050918057e-10	1.19200538438109e-05	0.000723109777525478	1.61310117411705e-07	0.000200817154030541	0.011144	0.48438
k__Bacteria;p__Actinobacteria;c__Coriobacteriia;o__Coriobacteriales;f__Eggerthellaceae;g__Enterorhabdus;	0.000441524973193127	3.16652552110556e-09	3.24885904131772e-05	0.000614981212661855	1.12107182391449e-07	0.000167412053323117	0.343	0.928571428571428
k__Bacteria;p__Firmicutes;c__Clostridia;o__Clostridiales;f__Lachnospiraceae;g__Agathobacter;	0.000238783914073834	4.26263050918056e-08	0.000119200538438109	0.000550779877274079	3.5973556761406e-08	9.48334813784219e-05	0.058392	0.9109152
k__Bacteria;p__Firmicutes;c__Bacilli;o__Lactobacillales;f__Streptococcaceae;g__Lactococcus;	0.000103623207994305	6.2721563206514e-09	4.57243783287479e-05	0.00022639418268321	6.2280076475206e-08	0.000124779882668648	0.495568	0.955100270404686
k__Bacteria;p__Proteobacteria;c__Deltaproteobacteria;o__Desulfovibrionales;f__Desulfovibrionaceae;g__Bilophila;	0.000108128564863623	9.49957656331669e-09	5.6271889261918e-05	0.000179087935555375	2.70829274136865e-08	8.22844569370281e-05	0.62564	1
k__Bacteria;p__Firmicutes;c__Erysipelotrichia;o__Erysipelotrichales;f__Erysipelotrichaceae;g__Dubosiella;	0	0	0	0	0	0	1	1
k__Bacteria;p__Firmicutes;c__Negativicutes;o__Selenomonadales;f__Veillonellaceae;g__Megamonas;	0.000139666062948846	9.01241879083891e-09	5.48100319006138e-05	0.000260184359203092	1.01541948200837e-08	5.0384012395014e-05	0.123824	0.928571428571428
k__Bacteria;p__Actinobacteria;c__unidentified_Actinobacteria;o__Bifidobacteriales;f__Bifidobacteriaceae;g__Bifidobacterium;	0.00011263392173294	4.26263050918056e-10	1.19200538438109e-05	0.000327764712242857	9.62593311055311e-08	0.000155128439611771	0.193176	0.928571428571428
k__Bacteria;p__Proteobacteria;c__Alphaproteobacteria;o__Rhizobiales;f__Rhizobiaceae;g__Phyllobacterium;	0.000297353553374963	1.52906645836463e-07	0.000225762888769363	3.37901765198821e-05	6.08947215597224e-11	3.90175350194379e-06	0.275552	0.928571428571428
k__Bacteria;p__Firmicutes;c__Negativicutes;o__Selenomonadales;f__Veillonellaceae;g__Veillonella;	0.000418998188846539	1.10889287960254e-07	0.000192257889270509	0.000158813829643446	4.55188043658925e-09	3.37338125498336e-05	0.209808	0.928571428571428
k__Bacteria;p__Firmicutes;c__Clostridia;o__Clostridiales;f__Peptococcaceae;g__Peptococcus;	0.000292848196505645	1.11132866846493e-07	0.000192468929827209	0.000202741059119293	5.44398810743918e-08	0.000116661777239154	0.796664	1
k__Bacteria;p__Proteobacteria;c__Gammaproteobacteria;o__Xanthomonadales;f__Xanthomonadaceae;g__Stenotrophomonas;	4.05482118238586e-05	1.82684164679167e-10	7.80350700388757e-06	8.44754412997053e-05	8.81451094576981e-09	4.69428134696085e-05	0.496056	0.955100270404686
k__Bacteria;p__Bacteroidetes;c__Bacteroidia;o__Bacteroidales;f__Prevotellaceae;g__Prevotella;	3.15374980852233e-05	1.88773636835139e-09	2.50847654188181e-05	3.37901765198821e-06	4.56710411697918e-11	3.37901765198821e-06	0.305144	0.928571428571428
k__Bacteria;p__Firmicutes;c__Bacilli;o__Bacillales;f__unidentified_Bacillales;g__Gemella;	0.000139666062948846	1.63197853780056e-08	7.37558706770871e-05	0.000253426323899116	3.03712423779115e-08	8.71367350460062e-05	0.449632	0.947872864864865
k__Bacteria;p__Firmicutes;c__Clostridia;o__Clostridiales;f__unidentified_Clostridiales;g__Parvimonas;	0	0	0	0	0	0	1	1
k__Bacteria;p__Bacteroidetes;c__Bacteroidia;o__Flavobacteriales;f__Flavobacteriaceae;g__Capnocytophaga;	0	0	0	2.36531235639175e-05	1.50714435860313e-09	1.94109785856041e-05	0.254296	0.928571428571428
k__Bacteria;p__Firmicutes;c__Negativicutes;o__Selenomonadales;f__Veillonellaceae;g__Dialister;	0.000238783914073834	7.38652972519432e-08	0.000156913242751043	0.000229773200335199	6.45484048533057e-09	4.0171010957314e-05	0.96148	1
k__Bacteria;p__Firmicutes;c__Bacilli;o__Bacillales;f__Bacillaceae;g__Bacillus;	7.65910667783995e-05	4.0799463445014e-09	3.68779353385435e-05	1.01370529559646e-05	4.56710411697918e-11	3.37901765198821e-06	0.09204	0.928571428571428
k__Bacteria;p__Proteobacteria;c__Gammaproteobacteria;o__Pasteurellales;f__Pasteurellaceae;g__Rodentibacter;	9.01071373863524e-06	2.43578886238889e-10	9.01071373863524e-06	0	0	0	0.183672996521398	0.928571428571428
k__Bacteria;p__Firmicutes;c__Bacilli;o__Bacillales;f__Paenibacillaceae;g__Paenibacillus;	4.50535686931762e-05	1.15699970963472e-09	1.96383952979423e-05	4.7306247127835e-05	8.95152406927919e-09	4.7306247127835e-05	0.968496	1
k__Bacteria;p__Bacteroidetes;c__Bacteroidia;o__Flavobacteriales;f__unidentified_Flavobacteriales;g__Chryseobacterium;	0	0	0	6.75803530397643e-06	1.82684164679167e-10	6.75803530397643e-06	0.510203135899939	0.955100270404686
k__Bacteria;p__Proteobacteria;c__Gammaproteobacteria;o__unidentified_Gammaproteobacteria;f__Burkholderiaceae;g__Ralstonia;	0.000193730345380658	2.9838413564264e-09	3.15374980852233e-05	5.40642824318114e-05	1.21789443119445e-09	1.74491721235883e-05	0.006864	0.48438
k__Bacteria;p__Actinobacteria;c__unidentified_Actinobacteria;o__Micrococcales;f__Intrasporangiaceae;g__Terrabacter;	0	0	0	0	0	0	1	1
k__Bacteria;p__unidentified_Bacteria;c__unidentified_Bacteria;o__unidentified_Bacteria;f__unidentified_Bacteria;g__unidentified_Bacteria;	9.01071373863524e-06	2.43578886238889e-10	9.01071373863524e-06	3.37901765198821e-06	4.56710411697918e-11	3.37901765198821e-06	0.580173913827869	0.998240410556775
k__Bacteria;p__Firmicutes;c__Bacilli;o__Bacillales;f__Staphylococcaceae;g__Jeotgalicoccus;	1.80214274772705e-05	4.26263050918057e-10	1.19200538438109e-05	8.10964236477171e-05	2.63065197138001e-08	8.10964236477171e-05	0.57744	0.998240410556775
k__Bacteria;p__Firmicutes;c__Erysipelotrichia;o__Erysipelotrichales;f__Erysipelotrichaceae;g__unidentified_Erysipelotrichaceae;	9.461249425567e-05	7.85541908120418e-09	5.11710174519528e-05	0.000155434811991458	2.00952581147084e-09	2.24138674232652e-05	0.317024	0.928571428571428
k__Bacteria;p__Actinobacteria;c__unidentified_Actinobacteria;o__Propionibacteriales;f__Nocardioidaceae;g__Nocardioides;	0	0	0	1.01370529559646e-05	1.67460484289236e-10	6.47032619520138e-06	0.265304703849908	0.928571428571428
k__Bacteria;p__Actinobacteria;c__Thermoleophilia;o__Gaiellales;f__Gaiellaceae;g__Gaiella;	9.01071373863524e-06	6.08947215597224e-11	4.50535686931762e-06	1.01370529559646e-05	1.67460484289236e-10	6.47032619520138e-06	1	1
k__Bacteria;p__Firmicutes;c__Clostridia;o__Clostridiales;f__Lachnospiraceae;g__Fusicatenibacter;	7.20857099090819e-05	4.0799463445014e-09	3.68779353385436e-05	0.000195983023815316	2.9838413564264e-09	2.73122745136065e-05	0.024192	0.505908
k__Bacteria;p__Firmicutes;c__Clostridia;o__Clostridiales;f__Peptostreptococcaceae;g__Filifactor;	0	0	0	0	0	0	1	1
k__Bacteria;p__Proteobacteria;c__Gammaproteobacteria;o__unidentified_Gammaproteobacteria;f__unidentified_Gammaproteobacteria;g__unidentified_Gammaproteobacteria;	1.80214274772705e-05	9.74315544955558e-10	1.80214274772705e-05	6.75803530397643e-06	1.82684164679167e-10	6.75803530397643e-06	0.690968	1
k__Bacteria;p__Proteobacteria;c__Gammaproteobacteria;o__Enterobacteriales;f__Enterobacteriaceae;g__Yersinia;	0.000108128564863623	2.35662572436126e-08	8.8630802101776e-05	3.37901765198821e-06	4.56710411697918e-11	3.37901765198821e-06	0.271976	0.928571428571428
k__Bacteria;p__Firmicutes;c__Clostridia;o__Clostridiales;f__Lachnospiraceae;g__Lachnospira;	5.40642824318114e-05	2.92294663486667e-09	3.12140280155503e-05	6.08223177357878e-05	1.27878915275417e-09	1.78800807657164e-05	0.902528	1
k__Bacteria;p__Actinobacteria;c__Thermoleophilia;o__Solirubrobacterales;f__Solirubrobacteraceae;g__Conexibacter;	0	0	0	0	0	0	1	1
k__Bacteria;p__Firmicutes;c__Negativicutes;o__Selenomonadales;f__Veillonellaceae;g__Selenomonas;	0	0	0	0	0	0	1	1
k__Bacteria;p__Actinobacteria;c__Thermoleophilia;o__Gaiellales;f__unidentified_Gaiellales;g__unidentified_Gaiellales;	0	0	0	6.75803530397643e-06	1.82684164679167e-10	6.75803530397643e-06	0.510203135899939	0.955100270404686
k__Bacteria;p__Oxyphotobacteria;c__unidentified_Oxyphotobacteria;o__unidentified_Oxyphotobacteria;f__unidentified_Oxyphotobacteria;g__unidentified_Oxyphotobacteria;	0.000157687490426117	1.57717328839681e-08	7.25068568802705e-05	5.40642824318114e-05	4.38441995230001e-09	3.31074763169137e-05	0.224832	0.928571428571428
k__Bacteria;p__Proteobacteria;c__Gammaproteobacteria;o__Pseudomonadales;f__Moraxellaceae;g__Acinetobacter;	0.000108128564863623	6.57662992845002e-09	4.68210420233254e-05	2.36531235639175e-05	7.7640769988646e-10	1.3932046689974e-05	0.106072	0.928571428571428
k__Bacteria;p__Actinobacteria;c__unidentified_Actinobacteria;o__Corynebacteriales;f__Nocardiaceae;g__Rhodococcus;	4.05482118238586e-05	2.37489414082917e-09	2.8135944630959e-05	4.05482118238586e-05	3.65368329358334e-10	9.55730518187965e-06	0.983328	1
k__Bacteria;p__Firmicutes;c__Clostridia;o__Clostridiales;f__Ruminococcaceae;g__Caproiciproducens;	0.000130655349210211	8.09899796744308e-09	5.19583101067355e-05	8.44754412997053e-05	6.98766929897814e-09	4.17961400699219e-05	0.64576	1
k__Bacteria;p__Actinobacteria;c__Thermoleophilia;o__Solirubrobacterales;f__Solirubrobacteraceae;g__Solirubrobacter;	4.50535686931762e-06	6.08947215597224e-11	4.50535686931762e-06	6.75803530397643e-06	1.82684164679167e-10	6.75803530397643e-06	1	1
k__Bacteria;p__Firmicutes;c__Negativicutes;o__Selenomonadales;f__Veillonellaceae;g__Anaeroglobus;	0	0	0	0	0	0	1	1
k__Bacteria;p__Synergistetes;c__Synergistia;o__Synergistales;f__Synergistaceae;g__Fretibacterium;	0	0	0	0	0	0	1	1
k__Bacteria;p__Firmicutes;c__Clostridia;o__Clostridiales;f__Peptostreptococcaceae;g__Paraclostridium;	9.01071373863524e-06	6.08947215597224e-11	4.50535686931762e-06	3.37901765198821e-06	4.56710411697918e-11	3.37901765198821e-06	0.580173913827869	0.998240410556775
k__Bacteria;p__Actinobacteria;c__unidentified_Actinobacteria;o__Propionibacteriales;f__Nocardioidaceae;g__Marmoricola;	0	0	0	2.02741059119293e-05	6.69841937156946e-10	1.29406523904028e-05	0.134328	0.928571428571428
k__Bacteria;p__Firmicutes;c__Clostridia;o__Clostridiales;f__Ruminococcaceae;g__Subdoligranulum;	3.6042854954541e-05	4.26263050918057e-10	1.19200538438109e-05	7.77174059957289e-05	6.37872208338092e-09	3.99334511511994e-05	0.360448	0.928571428571428
k__Bacteria;p__Proteobacteria;c__Alphaproteobacteria;o__unidentified_Alphaproteobacteria;f__Acetobacteraceae;g__Gluconobacter;	0	0	0	2.70321412159057e-05	1.096104988075e-09	1.65537381584569e-05	0.120984	0.928571428571428
k__Bacteria;p__unidentified_Bacteria;c__unidentified_Bacteria;o__Campylobacterales;f__unidentified_Campylobacterales;g__Sulfurovum;	4.50535686931762e-06	6.08947215597224e-11	4.50535686931762e-06	1.01370529559646e-05	1.67460484289236e-10	6.47032619520138e-06	0.640148605776386	1
k__Bacteria;p__Firmicutes;c__Clostridia;o__Clostridiales;f__Lachnospiraceae;g__Catonella;	0	0	0	2.02741059119293e-05	6.69841937156946e-10	1.29406523904028e-05	0.134328	0.928571428571428
k__Bacteria;p__Proteobacteria;c__Alphaproteobacteria;o__unidentified_Alphaproteobacteria;f__Acetobacteraceae;g__Acidiphilium;	0	0	0	0	0	0	1	1
k__Bacteria;p__Proteobacteria;c__Gammaproteobacteria;o__Xanthomonadales;f__Xanthomonadaceae;g__Lysobacter;	0	0	0	0	0	0	1	1
k__Bacteria;p__Firmicutes;c__Clostridia;o__Clostridiales;f__Lachnospiraceae;g__Anaerostipes;	7.65910667783995e-05	2.25310469770973e-09	2.74050159503069e-05	6.75803530397643e-05	1.94863108991112e-09	2.20716508779425e-05	0.867272	1
k__Bacteria;p__Firmicutes;c__Negativicutes;o__Selenomonadales;f__Veillonellaceae;g__unidentified_Veillonellaceae;	0	0	0	0	0	0	1	1
k__Bacteria;p__Proteobacteria;c__Gammaproteobacteria;o__unidentified_Gammaproteobacteria;f__Burkholderiaceae;g__unidentified_Burkholderiaceae;	2.25267843465881e-05	4.26263050918057e-10	1.19200538438109e-05	6.75803530397643e-06	1.82684164679167e-10	6.75803530397643e-06	0.28512	0.928571428571428
k__Bacteria;p__Bacteroidetes;c__Bacteroidia;o__Bacteroidales;f__Barnesiellaceae;g__Barnesiella;	4.50535686931762e-05	6.08947215597224e-09	4.50535686931762e-05	3.37901765198821e-06	4.56710411697918e-11	3.37901765198821e-06	0.496824	0.955100270404686
k__Bacteria;p__Proteobacteria;c__Gammaproteobacteria;o__unidentified_Gammaproteobacteria;f__Burkholderiaceae;g__Sutterella;	4.50535686931762e-06	6.08947215597224e-11	4.50535686931762e-06	6.75803530397643e-06	6.08947215597224e-11	3.90175350194378e-06	1	1
k__Bacteria;p__Proteobacteria;c__Gammaproteobacteria;o__unidentified_Gammaproteobacteria;f__Burkholderiaceae;g__Delftia;	6.75803530397643e-05	1.82684164679167e-10	7.80350700388757e-06	2.02741059119293e-05	1.03521026651528e-09	1.60873418136378e-05	0.025944	0.505908
k__Bacteria;p__Firmicutes;c__Clostridia;o__Clostridiales;f__Ruminococcaceae;g__Harryflintia;	1.35160706079529e-05	0	0	5.74433000837996e-05	2.96861767603646e-09	2.72425112463795e-05	0.125192	0.928571428571428
k__Bacteria;p__Bacteroidetes;c__Bacteroidia;o__Bacteroidales;f__Rikenellaceae;g__unidentified_Rikenellaceae;	4.50535686931762e-06	6.08947215597224e-11	4.50535686931762e-06	0	0	0	0.428571428571428	0.928571428571428
k__Bacteria;p__Bacteroidetes;c__Bacteroidia;o__Chitinophagales;f__Chitinophagaceae;g__Flavisolibacter;	4.50535686931762e-06	6.08947215597224e-11	4.50535686931762e-06	0	0	0	0.428571428571428	0.928571428571428
k__Bacteria;p__Proteobacteria;c__Alphaproteobacteria;o__Rhodobacterales;f__Rhodobacteraceae;g__Rhodobacter;	4.50535686931762e-05	4.44531467385973e-09	3.84937859654418e-05	2.70321412159057e-05	9.74315544955558e-10	1.56070140077751e-05	0.782544	1
k__Bacteria;p__Bacteroidetes;c__Bacteroidia;o__Flavobacteriales;f__Flavobacteriaceae;g__Gillisia;	4.50535686931762e-06	6.08947215597224e-11	4.50535686931762e-06	0	0	0	0.428571428571428	0.928571428571428
k__Bacteria;p__Actinobacteria;c__unidentified_Actinobacteria;o__Micrococcales;f__Micrococcaceae;g__Rothia;	4.05482118238586e-05	3.47099912890417e-09	3.40146984351578e-05	3.04111588678939e-05	3.69935433475313e-09	3.04111588678939e-05	0.882912	1
k__Bacteria;p__Actinobacteria;c__unidentified_Actinobacteria;o__Frankiales;f__Acidothermaceae;g__Acidothermus;	0	0	0	3.37901765198821e-06	4.56710411697918e-11	3.37901765198821e-06	1	1
k__Bacteria;p__Proteobacteria;c__Deltaproteobacteria;o__Myxococcales;f__Haliangiaceae;g__Haliangium;	4.50535686931762e-06	6.08947215597224e-11	4.50535686931762e-06	0	0	0	0.428571428571428	0.928571428571428
k__Bacteria;p__Proteobacteria;c__Alphaproteobacteria;o__Rhizobiales;f__unidentified_Rhizobiales;g__Devosia;	9.01071373863524e-06	2.43578886238889e-10	9.01071373863524e-06	3.37901765198821e-06	4.56710411697918e-11	3.37901765198821e-06	0.580173913827869	0.998240410556775
k__Bacteria;p__Firmicutes;c__Clostridia;o__Clostridiales;f__Defluviitaleaceae;g__unidentified_Defluviitaleaceae;	0	0	0	0	0	0	1	1
k__Bacteria;p__Actinobacteria;c__unidentified_Actinobacteria;o__Micrococcales;f__Dermabacteraceae;g__Brachybacterium;	4.50535686931762e-06	6.08947215597224e-11	4.50535686931762e-06	0	0	0	0.428571428571428	0.928571428571428
k__Bacteria;p__Proteobacteria;c__Alphaproteobacteria;o__Rhizobiales;f__Xanthobacteraceae;g__Bradyrhizobium;	4.50535686931762e-06	6.08947215597224e-11	4.50535686931762e-06	0	0	0	0.428571428571428	0.928571428571428
k__Bacteria;p__Firmicutes;c__Negativicutes;o__Selenomonadales;f__Acidaminococcaceae;g__Phascolarctobacterium;	4.05482118238586e-05	2.19220997615001e-09	2.70321412159057e-05	3.37901765198821e-05	1.82684164679167e-10	6.75803530397643e-06	0.871056	1
k__Bacteria;p__Proteobacteria;c__Gammaproteobacteria;o__unidentified_Gammaproteobacteria;f__Burkholderiaceae;g__Massilia;	1.80214274772705e-05	9.74315544955558e-10	1.80214274772705e-05	1.35160706079529e-05	2.43578886238889e-10	7.80350700388757e-06	0.877048	1
k__Bacteria;p__Proteobacteria;c__Gammaproteobacteria;o__unidentified_Gammaproteobacteria;f__Burkholderiaceae;g__Diaphorobacter;	1.80214274772705e-05	6.08947215597224e-11	4.50535686931762e-06	0	0	0	0.006216	0.48438
k__Bacteria;p__Firmicutes;c__Clostridia;o__Clostridiales;f__Peptostreptococcaceae;g__Terrisporobacter;	0	0	0	6.75803530397643e-06	1.82684164679167e-10	6.75803530397643e-06	0.510203135899939	0.955100270404686
k__Bacteria;p__Bacteroidetes;c__Bacteroidia;o__Bacteroidales;f__Tannerellaceae;g__Tannerella;	0	0	0	0	0	0	1	1
k__Bacteria;p__Firmicutes;c__Clostridia;o__Clostridiales;f__Christensenellaceae;g__Catabacter;	0	0	0	0	0	0	1	1
k__Bacteria;p__Gracilibacteria;c__unidentified_Gracilibacteria;o__unidentified_Gracilibacteria;f__unidentified_Gracilibacteria;g__unidentified_Gracilibacteria;	0	0	0	0	0	0	1	1
k__Bacteria;p__Actinobacteria;c__unidentified_Actinobacteria;o__Streptomycetales;f__Streptomycetaceae;g__Streptomyces;	3.15374980852233e-05	1.88773636835139e-09	2.50847654188181e-05	3.71691941718704e-05	1.14177602924479e-09	1.68950882599411e-05	0.903288	1
k__Bacteria;p__Actinobacteria;c__unidentified_Actinobacteria;o__Pseudonocardiales;f__Pseudonocardiaceae;g__Amycolatopsis;	0	0	0	0	0	0	1	1
k__Bacteria;p__Proteobacteria;c__Alphaproteobacteria;o__Rhizobiales;f__Beijerinckiaceae;g__Bosea;	0	0	0	0	0	0	1	1
k__Bacteria;p__Firmicutes;c__Erysipelotrichia;o__Erysipelotrichales;f__Erysipelotrichaceae;g__Holdemanella;	1.80214274772705e-05	2.43578886238889e-10	9.01071373863524e-06	4.05482118238586e-05	8.52526101836113e-10	1.45990248119191e-05	0.21964	0.928571428571428
k__Bacteria;p__Bacteroidetes;c__Bacteroidia;o__Bacteroidales;f__Porphyromonadaceae;g__Falsiporphyromonas;	2.70321412159057e-05	2.19220997615e-09	2.70321412159057e-05	1.01370529559646e-05	1.67460484289236e-10	6.47032619520138e-06	0.683624	1
k__Bacteria;p__Firmicutes;c__Erysipelotrichia;o__Erysipelotrichales;f__Erysipelotrichaceae;g__Solobacterium;	9.01071373863524e-06	2.43578886238889e-10	9.01071373863524e-06	3.37901765198821e-06	4.56710411697918e-11	3.37901765198821e-06	0.580173913827869	0.998240410556775
k__Bacteria;p__Proteobacteria;c__Gammaproteobacteria;o__unidentified_Gammaproteobacteria;f__unidentified_Gammaproteobacteria;g__Steroidobacter;	0	0	0	0	0	0	1	1
k__Bacteria;p__Proteobacteria;c__Alphaproteobacteria;o__Caulobacterales;f__Caulobacteraceae;g__Phenylobacterium;	0	0	0	0	0	0	1	1
k__Bacteria;p__Proteobacteria;c__Gammaproteobacteria;o__Cardiobacteriales;f__Cardiobacteriaceae;g__Cardiobacterium;	0	0	0	0	0	0	1	1
k__Bacteria;p__Bacteroidetes;c__Bacteroidia;o__Cytophagales;f__Spirosomaceae;g__Fibrella;	0	0	0	0	0	0	1	1
k__Bacteria;p__Actinobacteria;c__unidentified_Actinobacteria;o__Frankiales;f__Geodermatophilaceae;g__Blastococcus;	2.70321412159057e-05	1.27878915275417e-09	2.06461388864373e-05	0	0	0	0.221408	0.928571428571428
k__Bacteria;p__Proteobacteria;c__Alphaproteobacteria;o__unidentified_Alphaproteobacteria;f__Geminicoccaceae;g__Candidatus_Alysiosphaera;	4.50535686931762e-06	6.08947215597224e-11	4.50535686931762e-06	0	0	0	0.428571428571428	0.928571428571428
k__Bacteria;p__Actinobacteria;c__unidentified_Actinobacteria;o__Streptosporangiales;f__Thermomonosporaceae;g__Actinocorallia;	0	0	0	0	0	0	1	1
k__Bacteria;p__Verrucomicrobia;c__Verrucomicrobiae;o__Chthoniobacterales;f__Chthoniobacteraceae;g__Candidatus_Udaeobacter;	0	0	0	1.35160706079529e-05	3.65368329358334e-10	9.55730518187965e-06	0.176784	0.928571428571428
k__Bacteria;p__Firmicutes;c__Clostridia;o__Clostridiales;f__Ruminococcaceae;g__Ethanoligenens;	2.25267843465881e-05	1.52236803899306e-09	2.25267843465881e-05	0	0	0	0.360448	0.928571428571428
k__Bacteria;p__Firmicutes;c__Clostridia;o__Clostridiales;f__Peptostreptococcaceae;g__Intestinibacter;	9.01071373863524e-06	2.43578886238889e-10	9.01071373863524e-06	2.36531235639175e-05	5.32828813647571e-10	1.15415425057439e-05	0.360448	0.928571428571428
k__Bacteria;p__Deinococcus-Thermus;c__Deinococci;o__Deinococcales;f__Deinococcaceae;g__Deinococcus;	0	0	0	3.37901765198821e-06	4.56710411697918e-11	3.37901765198821e-06	1	1
k__Bacteria;p__Actinobacteria;c__unidentified_Actinobacteria;o__Micrococcales;f__Dermacoccaceae;g__Dermacoccus;	0	0	0	0	0	0	1	1
k__Bacteria;p__Nitrospirae;c__Nitrospira;o__Nitrospirales;f__Nitrospiraceae;g__unidentified_Nitrospiraceae;	1.35160706079529e-05	1.82684164679167e-10	7.80350700388757e-06	0	0	0	0.099816	0.928571428571428
k__Bacteria;p__Firmicutes;c__Bacilli;o__Bacillales;f__Planococcaceae;g__Sporosarcina;	0	0	0	1.01370529559646e-05	4.11039370528126e-10	1.01370529559646e-05	0.265304703849908	0.928571428571428
k__Bacteria;p__Chloroflexi;c__unidentified_Chloroflexi;o__unidentified_Chloroflexi;f__unidentified_Chloroflexi;g__unidentified_Chloroflexi;	4.50535686931762e-06	6.08947215597224e-11	4.50535686931762e-06	0	0	0	0.428571428571428	0.928571428571428
k__Bacteria;p__Actinobacteria;c__unidentified_Actinobacteria;o__Micrococcales;f__Microbacteriaceae;g__Galbitalea;	0	0	0	0	0	0	1	1
k__Bacteria;p__Actinobacteria;c__unidentified_Actinobacteria;o__Propionibacteriales;f__Nocardioidaceae;g__Kribbella;	0	0	0	3.37901765198821e-06	4.56710411697918e-11	3.37901765198821e-06	1	1
k__Bacteria;p__Actinobacteria;c__unidentified_Actinobacteria;o__Bifidobacteriales;f__Bifidobacteriaceae;g__Gardnerella;	4.50535686931762e-06	6.08947215597224e-11	4.50535686931762e-06	0	0	0	0.428571428571428	0.928571428571428
k__Bacteria;p__Firmicutes;c__Clostridia;o__Clostridiales;f__Ruminococcaceae;g__Flavonifractor;	3.15374980852233e-05	7.91631380276391e-10	1.62442952065886e-05	2.02741059119293e-05	3.04473607798612e-10	8.72458606179416e-06	0.681472	1
k__Bacteria;p__Proteobacteria;c__Gammaproteobacteria;o__unidentified_Gammaproteobacteria;f__unidentified_Gammaproteobacteria;g__Acidibacter;	1.80214274772705e-05	9.74315544955558e-10	1.80214274772705e-05	0	0	0	0.43656	0.928682181818182
k__Bacteria;p__Firmicutes;c__Bacilli;o__Bacillales;f__Paenibacillaceae;g__Aneurinibacillus;	0	0	0	6.75803530397643e-06	1.82684164679167e-10	6.75803530397643e-06	0.510203135899939	0.955100270404686
k__Bacteria;p__Fusobacteria;c__Fusobacteriia;o__Fusobacteriales;f__Fusobacteriaceae;g__Cetobacterium;	4.50535686931762e-06	6.08947215597224e-11	4.50535686931762e-06	0	0	0	0.428571428571428	0.928571428571428
k__Bacteria;p__Fusobacteria;c__Fusobacteriia;o__Fusobacteriales;f__Fusobacteriaceae;g__Psychrilyobacter;	0	0	0	0	0	0	1	1
k__Bacteria;p__Proteobacteria;c__Gammaproteobacteria;o__Aeromonadales;f__Aeromonadaceae;g__Aeromonas;	0	0	0	3.37901765198821e-06	4.56710411697918e-11	3.37901765198821e-06	1	1
k__Bacteria;p__Firmicutes;c__Clostridia;o__Clostridiales;f__Eubacteriaceae;g__Anaerofustis;	0	0	0	1.68950882599411e-05	6.54618256767015e-10	1.27927543629882e-05	0.213104	0.928571428571428
k__Bacteria;p__Actinobacteria;c__unidentified_Actinobacteria;o__Streptosporangiales;f__Nocardiopsaceae;g__Nocardiopsis;	0	0	0	0	0	0	1	1
k__Bacteria;p__Firmicutes;c__Negativicutes;o__Selenomonadales;f__Veillonellaceae;g__Megasphaera;	0	0	0	3.37901765198821e-06	4.56710411697918e-11	3.37901765198821e-06	1	1
k__Bacteria;p__Actinobacteria;c__unidentified_Actinobacteria;o__Actinomycetales;f__Actinomycetaceae;g__Actinomyces;	1.80214274772705e-05	9.74315544955558e-10	1.80214274772705e-05	3.37901765198821e-06	4.56710411697918e-11	3.37901765198821e-06	0.56108	0.998240410556775
k__Bacteria;p__Acidobacteria;c__unidentified_Acidobacteria;o__unidentified_Acidobacteria;f__unidentified_Acidobacteria;g__Aridibacter;	0	0	0	0	0	0	1	1
k__Bacteria;p__Actinobacteria;c__unidentified_Actinobacteria;o__Pseudonocardiales;f__Pseudonocardiaceae;g__Lechevalieria;	0	0	0	0	0	0	1	1
k__Bacteria;p__Proteobacteria;c__Gammaproteobacteria;o__unidentified_Gammaproteobacteria;f__Burkholderiaceae;g__Achromobacter;	4.50535686931762e-06	6.08947215597224e-11	4.50535686931762e-06	3.37901765198821e-06	4.56710411697918e-11	3.37901765198821e-06	1	1
k__Bacteria;p__Oxyphotobacteria;c__unidentified_Oxyphotobacteria;o__Nostocales;f__Microcystaceae;g__unidentified_Microcystaceae;	4.50535686931762e-06	6.08947215597224e-11	4.50535686931762e-06	0	0	0	0.428571428571428	0.928571428571428
k__Bacteria;p__Proteobacteria;c__Alphaproteobacteria;o__Sphingomonadales;f__Sphingomonadaceae;g__Altererythrobacter;	1.80214274772705e-05	9.74315544955558e-10	1.80214274772705e-05	0	0	0	0.43656	0.928682181818182
k__Bacteria;p__Proteobacteria;c__Deltaproteobacteria;o__Desulfobacterales;f__Desulfobulbaceae;g__Desulfobulbus;	0	0	0	0	0	0	1	1
k__Bacteria;p__Actinobacteria;c__unidentified_Actinobacteria;o__Streptosporangiales;f__Thermomonosporaceae;g__Actinomadura;	9.01071373863524e-06	2.43578886238889e-10	9.01071373863524e-06	1.68950882599411e-05	1.67460484289236e-10	6.47032619520138e-06	0.626128	1
k__Bacteria;p__Acidobacteria;c__unidentified_Acidobacteria;o__unidentified_Acidobacteria;f__Pyrinomonadaceae;g__unidentified_Pyrinomonadaceae;	9.01071373863524e-06	2.43578886238889e-10	9.01071373863524e-06	0	0	0	0.183672996521398	0.928571428571428
k__Bacteria;p__Acidobacteria;c__unidentified_Acidobacteria;o__unidentified_Acidobacteria;f__unidentified_Acidobacteria;g__unidentified_Acidobacteria;	0	0	0	0	0	0	1	1
k__Bacteria;p__Actinobacteria;c__unidentified_Actinobacteria;o__Streptosporangiales;f__Streptosporangiaceae;g__Nonomuraea;	1.35160706079529e-05	5.48052494037501e-10	1.35160706079529e-05	0	0	0	0.360448	0.928571428571428
k__Bacteria;p__Proteobacteria;c__Gammaproteobacteria;o__Oceanospirillales;f__Halomonadaceae;g__Halomonas;	0	0	0	0	0	0	1	1
k__Bacteria;p__Firmicutes;c__Bacilli;o__Bacillales;f__Bacillaceae;g__Halobacillus;	0	0	0	0	0	0	1	1
k__Bacteria;p__Actinobacteria;c__Coriobacteriia;o__Coriobacteriales;f__Coriobacteriaceae;g__Collinsella;	4.50535686931762e-06	6.08947215597224e-11	4.50535686931762e-06	2.02741059119293e-05	3.04473607798612e-10	8.72458606179416e-06	0.125752	0.928571428571428
k__Bacteria;p__Firmicutes;c__Clostridia;o__Clostridiales;f__Lachnospiraceae;g__Oribacterium;	0	0	0	1.01370529559646e-05	4.11039370528126e-10	1.01370529559646e-05	0.265304703849908	0.928571428571428
k__Bacteria;p__Proteobacteria;c__Gammaproteobacteria;o__Pseudomonadales;f__Moraxellaceae;g__Moraxella;	1.35160706079529e-05	5.48052494037501e-10	1.35160706079529e-05	0	0	0	0.360448	0.928571428571428
k__Bacteria;p__Bacteroidetes;c__Bacteroidia;o__Flavobacteriales;f__unidentified_Flavobacteriales;g__Elizabethkingia;	0	0	0	1.01370529559646e-05	4.11039370528126e-10	1.01370529559646e-05	0.265304703849908	0.928571428571428
k__Bacteria;p__Bacteroidetes;c__Bacteroidia;o__Chitinophagales;f__Chitinophagaceae;g__Taibaiella;	1.35160706079529e-05	5.48052494037501e-10	1.35160706079529e-05	0	0	0	0.360448	0.928571428571428
k__Bacteria;p__Proteobacteria;c__Alphaproteobacteria;o__Rhizobiales;f__Beijerinckiaceae;g__Microvirga;	9.01071373863524e-06	6.08947215597224e-11	4.50535686931762e-06	0	0	0	0.183672996521398	0.928571428571428
k__Bacteria;p__Proteobacteria;c__Alphaproteobacteria;o__unidentified_Alphaproteobacteria;f__unidentified_Alphaproteobacteria;g__unidentified_Alphaproteobacteria;	0	0	0	1.01370529559646e-05	4.11039370528126e-10	1.01370529559646e-05	0.265304703849908	0.928571428571428
k__Bacteria;p__Bacteroidetes;c__Bacteroidia;o__Chitinophagales;f__Chitinophagaceae;g__Segetibacter;	0	0	0	0	0	0	1	1
k__Bacteria;p__Actinobacteria;c__unidentified_Actinobacteria;o__Frankiales;f__Frankiaceae;g__Jatrophihabitans;	0	0	0	0	0	0	1	1
k__Bacteria;p__Bacteroidetes;c__Bacteroidia;o__Cytophagales;f__Microscillaceae;g__Ohtaekwangia;	0	0	0	6.75803530397643e-06	1.82684164679167e-10	6.75803530397643e-06	0.510203135899939	0.955100270404686
k__Bacteria;p__Proteobacteria;c__Alphaproteobacteria;o__Rhizobiales;f__unidentified_Rhizobiales;g__unidentified_Rhizobiales;	1.35160706079529e-05	5.48052494037501e-10	1.35160706079529e-05	0	0	0	0.360448	0.928571428571428
k__Archaea;p__Euryarchaeota;c__Methanobacteria;o__Methanobacteriales;f__Methanobacteriaceae;g__Methanobacterium;	2.70321412159057e-05	5.48052494037501e-10	1.35160706079529e-05	6.75803530397643e-06	1.82684164679167e-10	6.75803530397643e-06	0.206192	0.928571428571428
k__Bacteria;p__Proteobacteria;c__Alphaproteobacteria;o__Caulobacterales;f__Caulobacteraceae;g__Brevundimonas;	9.01071373863524e-06	6.08947215597224e-11	4.50535686931762e-06	3.37901765198821e-06	4.56710411697918e-11	3.37901765198821e-06	0.580173913827869	0.998240410556775
k__Bacteria;p__Proteobacteria;c__Gammaproteobacteria;o__unidentified_Gammaproteobacteria;f__Nitrosomonadaceae;g__Nitrosospira;	0	0	0	0	0	0	1	1
k__Bacteria;p__Proteobacteria;c__Gammaproteobacteria;o__Xanthomonadales;f__Rhodanobacteraceae;g__Dokdonella;	1.35160706079529e-05	1.82684164679167e-10	7.80350700388757e-06	3.37901765198821e-06	4.56710411697918e-11	3.37901765198821e-06	0.263312	0.928571428571428
k__Bacteria;p__Actinobacteria;c__unidentified_Actinobacteria;o__Corynebacteriales;f__Corynebacteriaceae;g__unidentified_Corynebacteriaceae;	1.80214274772705e-05	4.26263050918057e-10	1.19200538438109e-05	0	0	0	0.154296	0.928571428571428
k__Bacteria;p__Proteobacteria;c__Alphaproteobacteria;o__Rhodobacterales;f__Rhodobacteraceae;g__Paracoccus;	4.50535686931762e-06	6.08947215597224e-11	4.50535686931762e-06	0	0	0	0.428571428571428	0.928571428571428
k__Bacteria;p__Bacteroidetes;c__Bacteroidia;o__Sphingobacteriales;f__Sphingobacteriaceae;g__Sphingobacterium;	1.35160706079529e-05	5.48052494037501e-10	1.35160706079529e-05	0	0	0	0.360448	0.928571428571428
k__Bacteria;p__Proteobacteria;c__Gammaproteobacteria;o__Xanthomonadales;f__Xanthomonadaceae;g__Pseudoxanthomonas;	0	0	0	1.68950882599411e-05	4.11039370528126e-10	1.01370529559646e-05	0.115144	0.928571428571428
k__Bacteria;p__Gemmatimonadetes;c__unidentified_Gemmatimonadetes;o__Gemmatimonadales;f__Gemmatimonadaceae;g__Gemmatirosa;	0	0	0	0	0	0	1	1
k__Bacteria;p__Bacteroidetes;c__Bacteroidia;o__Bacteroidales;f__Prevotellaceae;g__Paraprevotella;	0	0	0	0	0	0	1	1
k__Bacteria;p__Firmicutes;c__Clostridia;o__Clostridiales;f__unidentified_Clostridiales;g__Candidatus_Arthromitus;	0	0	0	0	0	0	1	1
k__Bacteria;p__Bacteroidetes;c__Bacteroidia;o__Flavobacteriales;f__unidentified_Flavobacteriales;g__Bergeyella;	0	0	0	0	0	0	1	1
k__Bacteria;p__Actinobacteria;c__unidentified_Actinobacteria;o__Propionibacteriales;f__Propionibacteriaceae;g__Cutibacterium;	0	0	0	0	0	0	1	1
k__Bacteria;p__Acidobacteria;c__Acidobacteriia;o__Solibacterales;f__unidentified_Solibacterales;g__Bryobacter;	4.50535686931762e-06	6.08947215597224e-11	4.50535686931762e-06	0	0	0	0.428571428571428	0.928571428571428
k__Bacteria;p__Bacteroidetes;c__Bacteroidia;o__Flavobacteriales;f__unidentified_Flavobacteriales;g__Cloacibacterium;	9.01071373863524e-06	2.43578886238889e-10	9.01071373863524e-06	0	0	0	0.183672996521398	0.928571428571428
k__Archaea;p__Thaumarchaeota;c__Nitrososphaeria;o__Nitrososphaerales;f__Nitrososphaeraceae;g__Candidatus_Nitrososphaera;	0	0	0	0	0	0	1	1
k__Bacteria;p__Bacteroidetes;c__Bacteroidia;o__Chitinophagales;f__Chitinophagaceae;g__Ferruginibacter;	4.50535686931762e-06	6.08947215597224e-11	4.50535686931762e-06	0	0	0	0.428571428571428	0.928571428571428
k__Bacteria;p__Firmicutes;c__Negativicutes;o__Selenomonadales;f__Veillonellaceae;g__Allisonella;	0	0	0	0	0	0	1	1
k__Bacteria;p__Actinobacteria;c__unidentified_Actinobacteria;o__Propionibacteriales;f__Nocardioidaceae;g__Flindersiella;	9.01071373863524e-06	2.43578886238889e-10	9.01071373863524e-06	3.37901765198821e-06	4.56710411697918e-11	3.37901765198821e-06	0.580173913827869	0.998240410556775
k__Bacteria;p__Proteobacteria;c__Gammaproteobacteria;o__unidentified_Gammaproteobacteria;f__unidentified_Gammaproteobacteria;g__Methylophaga;	0	0	0	0	0	0	1	1
k__Bacteria;p__Proteobacteria;c__Alphaproteobacteria;o__Sphingomonadales;f__Sphingomonadaceae;g__unidentified_Sphingomonadaceae;	9.01071373863524e-06	2.43578886238889e-10	9.01071373863524e-06	0	0	0	0.183672996521398	0.928571428571428
k__Bacteria;p__Firmicutes;c__Bacilli;o__Lactobacillales;f__Leuconostocaceae;g__Weissella;	4.50535686931762e-06	6.08947215597224e-11	4.50535686931762e-06	0	0	0	0.428571428571428	0.928571428571428
k__Bacteria;p__Actinobacteria;c__Coriobacteriia;o__Coriobacteriales;f__Atopobiaceae;g__Atopobium;	9.01071373863524e-06	2.43578886238889e-10	9.01071373863524e-06	0	0	0	0.183672996521398	0.928571428571428
k__Bacteria;p__Proteobacteria;c__Deltaproteobacteria;o__Myxococcales;f__Polyangiaceae;g__Polyangium;	0	0	0	0	0	0	1	1
k__Bacteria;p__Tenericutes;c__Mollicutes;o__Entomoplasmatales;f__Spiroplasmataceae;g__Spiroplasma;	0	0	0	0	0	0	1	1
k__Bacteria;p__Proteobacteria;c__Alphaproteobacteria;o__Rhizobiales;f__Rhizobiaceae;g__Mesorhizobium;	0	0	0	0	0	0	1	1
k__Bacteria;p__Bacteroidetes;c__Bacteroidia;o__Cytophagales;f__Hymenobacteraceae;g__Pontibacter;	4.50535686931762e-06	6.08947215597224e-11	4.50535686931762e-06	6.75803530397643e-06	1.82684164679167e-10	6.75803530397643e-06	1	1
k__Bacteria;p__Firmicutes;c__Clostridia;o__Clostridiales;f__Peptostreptococcaceae;g__Peptostreptococcus;	0	0	0	6.75803530397643e-06	1.82684164679167e-10	6.75803530397643e-06	0.510203135899939	0.955100270404686
k__Bacteria;p__Verrucomicrobia;c__Verrucomicrobiae;o__Chthoniobacterales;f__Chthoniobacteraceae;g__Chthoniobacter;	0	0	0	0	0	0	1	1
k__Bacteria;p__Proteobacteria;c__Deltaproteobacteria;o__Bdellovibrionales;f__Bacteriovoracaceae;g__Bacteriovorax;	9.01071373863524e-06	2.43578886238889e-10	9.01071373863524e-06	0	0	0	0.183672996521398	0.928571428571428
k__Bacteria;p__Proteobacteria;c__Alphaproteobacteria;o__Caulobacterales;f__Caulobacteraceae;g__Caulobacter;	4.50535686931762e-06	6.08947215597224e-11	4.50535686931762e-06	0	0	0	0.428571428571428	0.928571428571428
k__Bacteria;p__Proteobacteria;c__Gammaproteobacteria;o__Pseudomonadales;f__Moraxellaceae;g__Enhydrobacter;	0	0	0	0	0	0	1	1
k__Bacteria;p__Firmicutes;c__Bacilli;o__Lactobacillales;f__Leuconostocaceae;g__Leuconostoc;	4.50535686931762e-06	6.08947215597224e-11	4.50535686931762e-06	0	0	0	0.428571428571428	0.928571428571428
k__Bacteria;p__Proteobacteria;c__Alphaproteobacteria;o__Rhizobiales;f__Beijerinckiaceae;g__Methylobacterium;	4.50535686931762e-06	6.08947215597224e-11	4.50535686931762e-06	0	0	0	0.428571428571428	0.928571428571428
k__Bacteria;p__Actinobacteria;c__Coriobacteriia;o__Coriobacteriales;f__Eggerthellaceae;g__Eggerthella;	0	0	0	6.75803530397643e-06	6.08947215597224e-11	3.90175350194378e-06	0.510203135899939	0.955100270404686
k__Archaea;p__Euryarchaeota;c__Methanomicrobia;o__Methanomicrobiales;f__Methanocorpusculaceae;g__Methanocorpusculum;	0	0	0	0	0	0	1	1
k__Bacteria;p__Tenericutes;c__Mollicutes;o__Mycoplasmatales;f__Mycoplasmataceae;g__Candidatus_Bacilloplasma;	0	0	0	3.37901765198821e-06	4.56710411697918e-11	3.37901765198821e-06	1	1
k__Bacteria;p__Proteobacteria;c__Alphaproteobacteria;o__Rhizobiales;f__Hyphomicrobiaceae;g__Pedomicrobium;	0	0	0	0	0	0	1	1
k__Bacteria;p__Bacteroidetes;c__Bacteroidia;o__Chitinophagales;f__Chitinophagaceae;g__Flavitalea;	4.50535686931762e-06	6.08947215597224e-11	4.50535686931762e-06	0	0	0	0.428571428571428	0.928571428571428
k__Bacteria;p__Firmicutes;c__Erysipelotrichia;o__Erysipelotrichales;f__Erysipelotrichaceae;g__Faecalitalea;	0	0	0	0	0	0	1	1
Others	0.472463258814731	0.0118289867924554	0.0627932766901453	0.656320114616279	0.00287591940735303	0.0268137996531312	0.024872	0.505908
