# Supplementary material for: Spermidine Affects Cardiac Function in Heart Failure Mice by Influencing the Gut Microbiota and Cardiac Galectin-3
Source: Front Cardiovasc Med. 2021 Dec 2;8:765591. doi: 10.3389/fcvm.2021.765591 (PMC8674475; doi:10.3389/fcvm.2021.765591)
Supplement: Supplementary file 1 [file Data_Sheet_1.zip › additional files/gut microbiota/Figure 7A/HF-vs-HF.SR.test.xls]

Taxa	mean(group1)	variance(group1)	standard error(group1)	mean(group2)	variance(group2)	standard error(group2)	p value	q value
k__Bacteria;p__Firmicutes;c__Bacilli;o__Lactobacillales;f__Lactobacillaceae;g__Lactobacillus;	0.119486569531173	0.00864333320409768	0.0536759822269939	0.0316884275403455	0.00103001478976653	0.0160469217434881	0.135992537313433	0.948223880597015
k__Bacteria;p__Bacteroidetes;c__Bacteroidia;o__Bacteroidales;f__Bacteroidaceae;g__Bacteroides;	0.134484902549131	0.00156219787578668	0.0228195667194236	0.126108317789852	0.00416262510226516	0.0322592045091985	0.886940298507463	1
k__Bacteria;p__Bacteroidetes;c__Bacteroidia;o__Bacteroidales;f__Rikenellaceae;g__Alistipes;	0.0648365907063499	0.000520246685384179	0.0131687342518074	0.0820256535020139	0.00186229654798587	0.0215771670289792	0.648373134328358	1
k__Bacteria;p__Firmicutes;c__Clostridia;o__Clostridiales;f__Lachnospiraceae;g__unidentified_Lachnospiraceae;	0.0333306301192117	0.00116526391498176	0.019708406962358	0.0175235855432109	0.000518966800126437	0.0113904214158919	0.640373134328358	1
k__Bacteria;p__Bacteroidetes;c__Bacteroidia;o__Bacteroidales;f__Marinifilaceae;g__Odoribacter;	0.0476666756773804	0.000839258420797402	0.0167258125940855	0.024072121752764	4.92753997389117e-05	0.00350982192350665	0.194507462686567	0.948223880597015
k__Bacteria;p__Bacteroidetes;c__Bacteroidia;o__Bacteroidales;f__Tannerellaceae;g__Parabacteroides;	0.0480180935131872	0.00021731456656713	0.00851106273362558	0.0261198064498689	0.000281656416524905	0.00839131122836153	0.083044776119403	0.945338741077223
k__Bacteria;p__Firmicutes;c__Bacilli;o__Bacillales;f__Staphylococcaceae;g__Staphylococcus;	0.00159940168860775	3.13546921311011e-07	0.000323288787985299	0.000256805341551104	1.03642816094647e-07	0.0001609680217424	0.00676119402985075	0.502925373134328
k__Bacteria;p__Firmicutes;c__Clostridia;o__Clostridiales;f__Ruminococcaceae;g__unidentified_Ruminococcaceae;	0.0102992458032601	3.41767362123433e-05	0.00337524005133182	0.0155299651285378	0.000118253286638472	0.00543721635210683	0.575731343283582	1
k__Bacteria;p__Firmicutes;c__Clostridia;o__Clostridiales;f__Ruminococcaceae;g__Ruminiclostridium;	0.00903324052298183	8.84922702653101e-05	0.00543115304716872	0.0014901467845268	7.3918580133308e-07	0.000429879576548212	0.192888059701493	0.948223880597015
k__Bacteria;p__Firmicutes;c__Clostridia;o__Clostridiales;f__Lachnospiraceae;g__Lachnoclostridium;	0.00313572838104506	4.45950314398315e-06	0.00121922149259041	0.00464614927148379	3.39212524080394e-06	0.000920886154853566	0.466761194029851	1
k__Bacteria;p__Firmicutes;c__Erysipelotrichia;o__Erysipelotrichales;f__Erysipelotrichaceae;g__Turicibacter;	3.15374980852233e-05	7.91631380276391e-10	1.62442952065886e-05	0.00279444759819425	2.98436961813593e-05	0.00273146921002962	0.355082089552239	0.979797220792589
k__Bacteria;p__Melainabacteria;c__unidentified_Melainabacteria;o__unidentified_Melainabacteria;f__unidentified_Melainabacteria;g__unidentified_Melainabacteria;	0.00364933906414727	4.47009882553454e-06	0.0012206690550042	0.00522396128997378	8.71813286995724e-05	0.00466854711606224	0.836350746268657	1
k__Bacteria;p__unidentified_Bacteria;c__unidentified_Bacteria;o__Campylobacterales;f__Helicobacteraceae;g__Helicobacter;	0.000828985663954442	1.15517286798793e-07	0.000196228851768196	0.00515638093693401	3.3241515078629e-05	0.00288277275720048	0.157619402985075	0.948223880597015
k__Bacteria;p__Bacteroidetes;c__Bacteroidia;o__Bacteroidales;f__Rikenellaceae;g__Millionella;	0.00826282449832851	5.67677035954553e-05	0.00435000780058516	0.000101370529559646	1.15091023747875e-08	5.36402422971493e-05	0.0776119402985075	0.945338741077223
k__Bacteria;p__Tenericutes;c__Mollicutes;o__Anaeroplasmatales;f__Anaeroplasmataceae;g__Anaeroplasma;	3.60428549545409e-05	3.89726217982223e-09	3.6042854954541e-05	0.000172329900251399	9.07788061651561e-08	0.000150647607154209	0.546619402985075	1
k__Bacteria;p__Bacteroidetes;c__Bacteroidia;o__Bacteroidales;f__Rikenellaceae;g__Rikenella;	0.00903774587985114	4.56241522341908e-06	0.00123320925818493	0.00365271808179926	3.15816772057149e-06	0.00088856171994008	0.00859701492537313	0.502925373134328
k__Bacteria;p__Firmicutes;c__Clostridia;o__Clostridiales;f__Lachnospiraceae;g__Roseburia;	0.00139666062948846	4.6420655192192e-06	0.00124392731824374	0.000919092801340794	8.28046423769105e-07	0.000454985281017173	0.821507462686567	1
k__Bacteria;p__Proteobacteria;c__Gammaproteobacteria;o__unidentified_Gammaproteobacteria;f__Burkholderiaceae;g__Parasutterella;	0.00121644635471576	7.28909817069877e-08	0.000155874930320206	0.0036121698699754	2.29062041329463e-05	0.00239302131901005	0.455932835820896	1
k__Bacteria;p__Firmicutes;c__Clostridia;o__Clostridiales;f__Ruminococcaceae;g__Oscillibacter;	0.00248695699186333	7.06403127981403e-06	0.00153449571301824	0.00342294488146406	1.44145570008862e-05	0.00189832538049238	0.798925373134328	1
k__Bacteria;p__Firmicutes;c__Clostridia;o__Clostridiales;f__Peptostreptococcaceae;g__Romboutsia;	0.000274826769028375	3.9703358456939e-08	0.000115041091871469	0.00101370529559646	1.8564364814697e-06	0.000681255547036077	0.329388059701493	0.979797220792589
k__Bacteria;p__Bacteroidetes;c__Bacteroidia;o__Bacteroidales;f__Muribaculaceae;g__Muribaculum;	0.00420800331594266	4.27413961155535e-06	0.00119361350689902	0.00608223177357878	1.23010991233933e-05	0.00175364613900534	0.544268656716418	1
k__Bacteria;p__Tenericutes;c__Mollicutes;o__Mycoplasmatales;f__Mycoplasmataceae;g__Mycoplasma;	0.00280683732958488	2.29572491332938e-05	0.00276630012431128	1.01370529559646e-05	1.67460484289236e-10	6.47032619520138e-06	0.355664179104478	0.979797220792589
k__Bacteria;p__Firmicutes;c__Clostridia;o__Clostridiales;f__Ruminococcaceae;g__Butyricicoccus;	0.00174807846529524	2.42336633919071e-06	0.000898770704757469	0.000712972724569513	8.43437564643324e-07	0.00045919428476499	0.348529850746269	0.979797220792589
k__Bacteria;p__Firmicutes;c__Bacilli;o__Bacillales;f__Bacillaceae;g__Pseudogracilibacillus;	0	0	0	0	0	0	1	1
k__Bacteria;p__unidentified_Bacteria;c__unidentified_Bacteria;o__unidentified_Bacteria;f__unidentified_Bacteria;g__Candidatus_Saccharimonas;	0.000333396408329504	1.0528697357676e-07	0.000187338351276294	0.00244978779769146	8.94438416317631e-06	0.00149535816471977	0.184059701492537	0.948223880597015
k__Bacteria;p__Firmicutes;c__Clostridia;o__Clostridiales;f__Ruminococcaceae;g__Intestinimonas;	0.00210850701484065	5.17489433286677e-06	0.00131337914465788	0.000317627659286892	1.05530552462999e-07	0.000162427331800254	0.201208955223881	0.960875418824246
k__Bacteria;p__Proteobacteria;c__Gammaproteobacteria;o__Enterobacteriales;f__Enterobacteriaceae;g__unidentified_Enterobacteriaceae;	0.000437019616323809	5.57795649487057e-08	0.00013635684183874	0.00154421106695861	1.68341935383813e-06	0.000648733256785509	0.11215671641791	0.948223880597015
k__Bacteria;p__Deferribacteres;c__unidentified_Deferribacteres;o__Deferribacterales;f__Deferribacteraceae;g__Mucispirillum;	0.000765910667783995	2.18551155677844e-07	0.000269908105150527	0.00124685751358365	2.91531957099132e-06	0.000853715346440387	0.732291044776119	1
k__Bacteria;p__Firmicutes;c__Erysipelotrichia;o__Erysipelotrichales;f__Erysipelotrichaceae;g__Erysipelatoclostridium;	0.000901071373863524	5.71679646002674e-07	0.000436531650629014	0.00179425837320574	6.6312372700087e-06	0.00128755944231797	0.658388059701493	1
k__Bacteria;p__Firmicutes;c__Erysipelotrichia;o__Erysipelotrichales;f__Erysipelotrichaceae;g__Faecalibaculum;	3.15374980852233e-05	7.91631380276391e-10	1.62442952065886e-05	0.000581191036141973	4.73882723177759e-07	0.000344195701301512	0.128358208955224	0.948223880597015
k__Bacteria;p__Firmicutes;c__Clostridia;o__Clostridiales;f__Lachnospiraceae;g__Tyzzerella;	0.0012795213508862	2.77265846205728e-06	0.000961363348246867	0.000929229854296759	9.64739849990291e-07	0.000491105856712759	0.836828358208955	1
k__Bacteria;p__Firmicutes;c__Clostridia;o__Clostridiales;f__Lachnospiraceae;g__Blautia;	0.0009461249425567	5.07679293643405e-07	0.000411371403010064	0.00100694726029249	7.04551928445988e-08	0.000132716985390528	0.923179104477612	1
k__Bacteria;p__Firmicutes;c__Clostridia;o__Clostridiales;f__unidentified_Clostridiales;g__unidentified_Clostridiales;	0.000594707106749926	1.78117060562188e-07	0.000243664428098829	0.00135498607844727	3.58959159914173e-07	0.000299566002708157	0.0674626865671642	0.945338741077223
k__Bacteria;p__Fusobacteria;c__Fusobacteriia;o__Fusobacteriales;f__Fusobacteriaceae;g__Fusobacterium;	4.95589255624938e-05	2.43578886238889e-10	9.01071373863524e-06	4.39272294758468e-05	4.91724876594758e-09	3.50615486179218e-05	0.913470149253731	1
k__Bacteria;p__Bacteroidetes;c__Bacteroidia;o__Bacteroidales;f__Prevotellaceae;g__Alloprevotella;	0.00158138026113048	3.97137105596041e-06	0.00115056088582343	0.000726488795177466	8.14208098294658e-07	0.000451167401940416	0.640992537313433	1
k__Bacteria;p__Proteobacteria;c__Gammaproteobacteria;o__Enterobacteriales;f__Enterobacteriaceae;g__Morganella;	0.000211751772857928	4.42704625739182e-08	0.000121477655797158	0.000723109777525478	5.60779490843483e-07	0.000374426057734863	0.214462686567164	0.970020323451228
k__Bacteria;p__Firmicutes;c__Clostridia;o__Clostridiales;f__Ruminococcaceae;g__Faecalibacterium;	0.000590201749880608	1.93706109281477e-07	0.000254103725068771	0.00121982537236775	2.58117501011273e-07	0.000254026327873349	0.0910597014925373	0.945338741077223
k__Bacteria;p__Actinobacteria;c__unidentified_Actinobacteria;o__Micrococcales;f__Micrococcaceae;g__Yaniella;	0	0	0	0	0	0	1	1
k__Bacteria;p__Proteobacteria;c__Alphaproteobacteria;o__Sphingomonadales;f__Sphingomonadaceae;g__Sphingomonas;	0.00020724641598861	7.20384556051516e-08	0.000154960699969542	0.000179087935555375	2.02627185989976e-08	7.11735881472152e-05	0.909716417910448	1
k__Bacteria;p__unidentified_Bacteria;c__unidentified_Bacteria;o__Campylobacterales;f__Campylobacteraceae;g__Campylobacter;	0	0	0	0	0	0	1	1
k__Bacteria;p__Fusobacteria;c__Fusobacteriia;o__Fusobacteriales;f__Leptotrichiaceae;g__Leptotrichia;	4.50535686931762e-06	6.08947215597224e-11	4.50535686931762e-06	0	0	0	0.428571428571428	1
k__Bacteria;p__Firmicutes;c__Bacilli;o__Bacillales;f__Staphylococcaceae;g__Nosocomiicoccus;	0	0	0	0	0	0	1	1
k__Bacteria;p__Bacteroidetes;c__Bacteroidia;o__Bacteroidales;f__Porphyromonadaceae;g__Porphyromonas;	1.35160706079529e-05	1.82684164679167e-10	7.80350700388757e-06	0	0	0	0.0929179104477612	0.945338741077223
k__Bacteria;p__Firmicutes;c__Bacilli;o__Lactobacillales;f__Streptococcaceae;g__Streptococcus;	0.000423503545715856	3.18479393757348e-08	0.000103033876913914	0.000219636147379234	9.17987927512815e-09	4.79058432634479e-05	0.085410447761194	0.945338741077223
k__Bacteria;p__Firmicutes;c__Bacilli;o__Lactobacillales;f__Carnobacteriaceae;g__Atopostipes;	4.50535686931762e-06	6.08947215597224e-11	4.50535686931762e-06	1.01370529559646e-05	4.11039370528126e-10	1.01370529559646e-05	0.640148605776386	1
k__Bacteria;p__Firmicutes;c__Clostridia;o__Clostridiales;f__Ruminococcaceae;g__Anaerotruncus;	0.00113534993106804	6.86344406699631e-07	0.000478311058726303	5.06852647798232e-05	8.98197143005905e-10	1.49849686603435e-05	0.0450074626865672	0.945338741077223
k__Bacteria;p__Firmicutes;c__Clostridia;o__Clostridiales;f__Lachnospiraceae;g__Marvinbryantia;	8.10964236477171e-05	1.37013123509375e-08	6.75803530397643e-05	0.000949503960208688	3.21691590319623e-07	0.000283589311469783	0.0159477611940299	0.621962686567164
k__Bacteria;p__Bacteroidetes;c__Bacteroidia;o__Bacteroidales;f__Marinifilaceae;g__Butyricimonas;	0.000847007091431712	1.4255454317131e-07	0.000217986653392136	0.000712972724569513	2.09158144877256e-07	0.00022866905391704	0.782888059701493	1
k__Bacteria;p__Firmicutes;c__Bacilli;o__Lactobacillales;f__Enterococcaceae;g__Enterococcus;	0.00028383748276701	1.37013123509375e-08	6.75803530397643e-05	0.000408861135890574	5.30240787981283e-08	0.000115134789266894	0.504970149253731	1
k__Bacteria;p__Spirochaetes;c__Spirochaetia;o__Spirochaetales;f__Spirochaetaceae;g__unidentified_Spirochaetaceae;	3.6042854954541e-05	7.91631380276391e-10	1.62442952065886e-05	6.75803530397643e-06	6.08947215597224e-11	3.90175350194378e-06	0.0902686567164179	0.945338741077223
k__Bacteria;p__Actinobacteria;c__unidentified_Actinobacteria;o__Corynebacteriales;f__Corynebacteriaceae;g__Corynebacterium;	1.35160706079529e-05	1.82684164679167e-10	7.80350700388757e-06	0	0	0	0.0929179104477612	0.945338741077223
k__Bacteria;p__Proteobacteria;c__Gammaproteobacteria;o__Pseudomonadales;f__Pseudomonadaceae;g__Pseudomonas;	0.000103623207994305	9.01241879083891e-09	5.48100319006138e-05	0.000449409347714432	7.14097176050474e-07	0.000422521353321484	0.577873134328358	1
k__Bacteria;p__Proteobacteria;c__Deltaproteobacteria;o__Desulfovibrionales;f__Desulfovibrionaceae;g__Desulfovibrio;	0.000369439263284045	2.92903610702265e-08	9.881019021374e-05	0.000293974535722975	2.90315585035976e-08	8.51932487107952e-05	0.713141791044776	1
k__Bacteria;p__Bacteroidetes;c__Bacteroidia;o__Bacteroidales;f__Prevotellaceae;g__unidentified_Prevotellaceae;	0.000599212463619243	8.09899796744307e-09	5.19583101067355e-05	0.000608223177357879	1.93279846230559e-07	0.000219818019183232	0.969626865671642	1
k__Bacteria;p__Verrucomicrobia;c__Verrucomicrobiae;o__Verrucomicrobiales;f__Akkermansiaceae;g__Akkermansia;	7.65910667783995e-05	5.90678799129307e-09	4.43726191522545e-05	0.000777174059957289	3.00880819226588e-07	0.000274263021216217	0.0307910447761194	0.945338741077223
k__Bacteria;p__Proteobacteria;c__Gammaproteobacteria;o__Enterobacteriales;f__Enterobacteriaceae;g__Proteus;	0.000446030330062444	5.78926117868281e-07	0.000439289622712352	2.36531235639175e-05	1.50714435860313e-09	1.94109785856041e-05	0.484261194029851	1
k__Bacteria;p__Gemmatimonadetes;c__unidentified_Gemmatimonadetes;o__Gemmatimonadales;f__Gemmatimonadaceae;g__Gemmatimonas;	0	0	0	1.01370529559646e-05	1.67460484289236e-10	6.47032619520138e-06	0.265304703849908	0.970020323451228
k__Bacteria;p__Firmicutes;c__Clostridia;o__Clostridiales;f__unidentified_Clostridiales;g__Anaerovorax;	0.000144171419818164	3.29440443638098e-08	0.00010479192774861	0.00043589327710648	2.97942648911332e-07	0.00027292061524889	0.456873134328358	1
k__Bacteria;p__Proteobacteria;c__Gammaproteobacteria;o__unidentified_Gammaproteobacteria;f__Neisseriaceae;g__Neisseria;	0.000247794627812469	1.2063244340981e-07	0.000200526343580929	1.01370529559646e-05	4.11039370528126e-10	1.01370529559646e-05	0.259358208955224	0.970020323451228
k__Bacteria;p__Firmicutes;c__Erysipelotrichia;o__Erysipelotrichales;f__Erysipelotrichaceae;g__Candidatus_Stoquefichus;	1.80214274772705e-05	6.08947215597224e-11	4.50535686931762e-06	0.000314248641634904	2.92827492300315e-07	0.000270567686679468	0.317716417910448	0.979797220792589
k__Bacteria;p__Firmicutes;c__Clostridia;o__Clostridiales;f__Lachnospiraceae;g__Acetatifactor;	2.25267843465881e-05	4.26263050918057e-10	1.19200538438109e-05	0.000381828994674668	8.992628006332e-08	0.000149938554134119	0.0358955223880597	0.945338741077223
k__Bacteria;p__Actinobacteria;c__Coriobacteriia;o__Coriobacteriales;f__Eggerthellaceae;g__Enterorhabdus;	0.000441524973193127	3.16652552110556e-09	3.24885904131772e-05	0.000304111588678939	6.41221418023876e-08	0.000126611750839315	0.338731343283582	0.979797220792589
k__Bacteria;p__Firmicutes;c__Clostridia;o__Clostridiales;f__Lachnospiraceae;g__Agathobacter;	0.000238783914073834	4.26263050918056e-08	0.000119200538438109	0.000412240153542562	1.37013123509375e-08	5.85263025291568e-05	0.213582089552239	0.970020323451228
k__Bacteria;p__Firmicutes;c__Bacilli;o__Lactobacillales;f__Streptococcaceae;g__Lactococcus;	0.000103623207994305	6.2721563206514e-09	4.57243783287479e-05	0.000452788365366421	1.04799815804282e-07	0.000161863998316706	0.0569626865671642	0.945338741077223
k__Bacteria;p__Proteobacteria;c__Deltaproteobacteria;o__Desulfovibrionales;f__Desulfovibrionaceae;g__Bilophila;	0.000108128564863623	9.49957656331669e-09	5.6271889261918e-05	5.40642824318114e-05	1.21789443119445e-10	5.51791271948562e-06	0.486708955223881	1
k__Bacteria;p__Firmicutes;c__Erysipelotrichia;o__Erysipelotrichales;f__Erysipelotrichaceae;g__Dubosiella;	0	0	0	0.00022639418268321	1.67262576444167e-07	0.000204488738347719	0.31189552238806	0.979797220792589
k__Bacteria;p__Firmicutes;c__Negativicutes;o__Selenomonadales;f__Veillonellaceae;g__Megamonas;	0.000139666062948846	9.01241879083891e-09	5.48100319006138e-05	0.000412240153542562	1.35003597697904e-07	0.000183714178615795	0.174746268656716	0.948223880597015
k__Bacteria;p__Actinobacteria;c__unidentified_Actinobacteria;o__Bifidobacteriales;f__Bifidobacteriaceae;g__Bifidobacterium;	0.00011263392173294	4.26263050918056e-10	1.19200538438109e-05	0.000209499094423269	1.4919206782132e-08	6.10721024325591e-05	0.143634328358209	0.948223880597015
k__Bacteria;p__Proteobacteria;c__Alphaproteobacteria;o__Rhizobiales;f__Rhizobiaceae;g__Phyllobacterium;	0.000297353553374963	1.52906645836463e-07	0.000225762888769363	4.05482118238586e-05	6.08947215597224e-10	1.23384279346806e-05	0.289544776119403	0.979797220792589
k__Bacteria;p__Firmicutes;c__Negativicutes;o__Selenomonadales;f__Veillonellaceae;g__Veillonella;	0.000418998188846539	1.10889287960254e-07	0.000192257889270509	0.000219636147379234	5.22933421394116e-08	0.000114338687830729	0.537276119402985	1
k__Bacteria;p__Firmicutes;c__Clostridia;o__Clostridiales;f__Peptococcaceae;g__Peptococcus;	0.000292848196505645	1.11132866846493e-07	0.000192468929827209	0.000118265617819587	8.81451094576981e-09	4.69428134696085e-05	0.544813432835821	1
k__Bacteria;p__Proteobacteria;c__Gammaproteobacteria;o__Xanthomonadales;f__Xanthomonadaceae;g__Stenotrophomonas;	4.05482118238586e-05	1.82684164679167e-10	7.80350700388757e-06	8.44754412997053e-05	1.31989308980698e-08	5.74433000837996e-05	0.614417910447761	1
k__Bacteria;p__Bacteroidetes;c__Bacteroidia;o__Bacteroidales;f__Prevotellaceae;g__Prevotella;	3.15374980852233e-05	1.88773636835139e-09	2.50847654188181e-05	3.37901765198821e-06	4.56710411697918e-11	3.37901765198821e-06	0.307820895522388	0.979797220792589
k__Bacteria;p__Firmicutes;c__Bacilli;o__Bacillales;f__unidentified_Bacillales;g__Gemella;	0.000139666062948846	1.63197853780056e-08	7.37558706770871e-05	0.000155434811991458	1.37013123509375e-08	5.85263025291568e-05	0.908813432835821	1
k__Bacteria;p__Firmicutes;c__Clostridia;o__Clostridiales;f__unidentified_Clostridiales;g__Parvimonas;	0	0	0	0	0	0	1	1
k__Bacteria;p__Bacteroidetes;c__Bacteroidia;o__Flavobacteriales;f__Flavobacteriaceae;g__Capnocytophaga;	0	0	0	0	0	0	1	1
k__Bacteria;p__Firmicutes;c__Negativicutes;o__Selenomonadales;f__Veillonellaceae;g__Dialister;	0.000238783914073834	7.38652972519432e-08	0.000156913242751043	0.000192604006163328	8.57093205953092e-09	4.62896642338517e-05	0.847828358208955	1
k__Bacteria;p__Firmicutes;c__Bacilli;o__Bacillales;f__Bacillaceae;g__Bacillus;	7.65910667783995e-05	4.0799463445014e-09	3.68779353385435e-05	9.12334766036818e-05	7.59661651457536e-09	4.35792855453579e-05	0.86534328358209	1
k__Bacteria;p__Proteobacteria;c__Gammaproteobacteria;o__Pasteurellales;f__Pasteurellaceae;g__Rodentibacter;	9.01071373863524e-06	2.43578886238889e-10	9.01071373863524e-06	1.01370529559646e-05	4.11039370528126e-10	1.01370529559646e-05	1	1
k__Bacteria;p__Firmicutes;c__Bacilli;o__Bacillales;f__Paenibacillaceae;g__Paenibacillus;	4.50535686931762e-05	1.15699970963472e-09	1.96383952979423e-05	0.000101370529559646	1.15091023747875e-08	5.36402422971493e-05	0.467582089552239	1
k__Bacteria;p__Bacteroidetes;c__Bacteroidia;o__Flavobacteriales;f__unidentified_Flavobacteriales;g__Chryseobacterium;	0	0	0	1.01370529559646e-05	1.67460484289236e-10	6.47032619520138e-06	0.265304703849908	0.970020323451228
k__Bacteria;p__Proteobacteria;c__Gammaproteobacteria;o__unidentified_Gammaproteobacteria;f__Burkholderiaceae;g__Ralstonia;	0.000193730345380658	2.9838413564264e-09	3.15374980852233e-05	0.000125023653123564	7.84019540081425e-09	4.4272438945732e-05	0.230537313432836	0.970020323451228
k__Bacteria;p__Actinobacteria;c__unidentified_Actinobacteria;o__Micrococcales;f__Intrasporangiaceae;g__Terrabacter;	0	0	0	1.01370529559646e-05	1.67460484289236e-10	6.47032619520138e-06	0.265304703849908	0.970020323451228
k__Bacteria;p__unidentified_Bacteria;c__unidentified_Bacteria;o__unidentified_Bacteria;f__unidentified_Bacteria;g__unidentified_Bacteria;	9.01071373863524e-06	2.43578886238889e-10	9.01071373863524e-06	5.40642824318114e-05	1.21789443119445e-10	5.51791271948562e-06	0.00461194029850746	0.502925373134328
k__Bacteria;p__Firmicutes;c__Bacilli;o__Bacillales;f__Staphylococcaceae;g__Jeotgalicoccus;	1.80214274772705e-05	4.26263050918057e-10	1.19200538438109e-05	0	0	0	0.153082089552239	0.948223880597015
k__Bacteria;p__Firmicutes;c__Erysipelotrichia;o__Erysipelotrichales;f__Erysipelotrichaceae;g__unidentified_Erysipelotrichaceae;	9.461249425567e-05	7.85541908120418e-09	5.11710174519528e-05	0.000165571864947422	4.18651210723091e-09	3.23516309760069e-05	0.264850746268657	0.970020323451228
k__Bacteria;p__Actinobacteria;c__unidentified_Actinobacteria;o__Propionibacteriales;f__Nocardioidaceae;g__Nocardioides;	0	0	0	0	0	0	1	1
k__Bacteria;p__Actinobacteria;c__Thermoleophilia;o__Gaiellales;f__Gaiellaceae;g__Gaiella;	9.01071373863524e-06	6.08947215597224e-11	4.50535686931762e-06	1.35160706079529e-05	3.65368329358334e-10	9.55730518187965e-06	0.777238805970149	1
k__Bacteria;p__Firmicutes;c__Clostridia;o__Clostridiales;f__Lachnospiraceae;g__Fusicatenibacter;	7.20857099090819e-05	4.0799463445014e-09	3.68779353385436e-05	0.000141918741383505	6.88110353624863e-09	4.14762086510105e-05	0.231977611940299	0.970020323451228
k__Bacteria;p__Firmicutes;c__Clostridia;o__Clostridiales;f__Peptostreptococcaceae;g__Filifactor;	0	0	0	0	0	0	1	1
k__Bacteria;p__Proteobacteria;c__Gammaproteobacteria;o__unidentified_Gammaproteobacteria;f__unidentified_Gammaproteobacteria;g__unidentified_Gammaproteobacteria;	1.80214274772705e-05	9.74315544955558e-10	1.80214274772705e-05	1.01370529559646e-05	4.11039370528126e-10	1.01370529559646e-05	0.799268656716418	1
k__Bacteria;p__Proteobacteria;c__Gammaproteobacteria;o__Enterobacteriales;f__Enterobacteriaceae;g__Yersinia;	0.000108128564863623	2.35662572436126e-08	8.8630802101776e-05	0	0	0	0.245470149253731	0.970020323451228
k__Bacteria;p__Firmicutes;c__Clostridia;o__Clostridiales;f__Lachnospiraceae;g__Lachnospira;	5.40642824318114e-05	2.92294663486667e-09	3.12140280155503e-05	0.000101370529559646	1.34577334646986e-08	5.8003735794987e-05	0.629507462686567	1
k__Bacteria;p__Actinobacteria;c__Thermoleophilia;o__Solirubrobacterales;f__Solirubrobacteraceae;g__Conexibacter;	0	0	0	6.75803530397643e-06	1.82684164679167e-10	6.75803530397643e-06	0.510203135899939	1
k__Bacteria;p__Firmicutes;c__Negativicutes;o__Selenomonadales;f__Veillonellaceae;g__Selenomonas;	0	0	0	0	0	0	1	1
k__Bacteria;p__Actinobacteria;c__Thermoleophilia;o__Gaiellales;f__unidentified_Gaiellales;g__unidentified_Gaiellales;	0	0	0	0	0	0	1	1
k__Bacteria;p__Oxyphotobacteria;c__unidentified_Oxyphotobacteria;o__unidentified_Oxyphotobacteria;f__unidentified_Oxyphotobacteria;g__unidentified_Oxyphotobacteria;	0.000157687490426117	1.57717328839681e-08	7.25068568802705e-05	4.7306247127835e-05	6.69841937156946e-10	1.29406523904028e-05	0.157432835820896	0.948223880597015
k__Bacteria;p__Proteobacteria;c__Gammaproteobacteria;o__Pseudomonadales;f__Moraxellaceae;g__Acinetobacter;	0.000108128564863623	6.57662992845002e-09	4.68210420233254e-05	3.04111588678939e-05	3.69935433475313e-09	3.04111588678939e-05	0.18889552238806	0.948223880597015
k__Bacteria;p__Actinobacteria;c__unidentified_Actinobacteria;o__Corynebacteriales;f__Nocardiaceae;g__Rhodococcus;	4.05482118238586e-05	2.37489414082917e-09	2.8135944630959e-05	7.77174059957289e-05	7.9619848439337e-09	4.46149774289243e-05	0.637723880597015	1
k__Bacteria;p__Firmicutes;c__Clostridia;o__Clostridiales;f__Ruminococcaceae;g__Caproiciproducens;	0.000130655349210211	8.09899796744308e-09	5.19583101067355e-05	2.02741059119293e-05	6.69841937156946e-10	1.29406523904028e-05	0.0577388059701493	0.945338741077223
k__Bacteria;p__Actinobacteria;c__Thermoleophilia;o__Solirubrobacterales;f__Solirubrobacteraceae;g__Solirubrobacter;	4.50535686931762e-06	6.08947215597224e-11	4.50535686931762e-06	3.37901765198821e-06	4.56710411697918e-11	3.37901765198821e-06	1	1
k__Bacteria;p__Firmicutes;c__Negativicutes;o__Selenomonadales;f__Veillonellaceae;g__Anaeroglobus;	0	0	0	0	0	0	1	1
k__Bacteria;p__Synergistetes;c__Synergistia;o__Synergistales;f__Synergistaceae;g__Fretibacterium;	0	0	0	0	0	0	1	1
k__Bacteria;p__Firmicutes;c__Clostridia;o__Clostridiales;f__Peptostreptococcaceae;g__Paraclostridium;	9.01071373863524e-06	6.08947215597224e-11	4.50535686931762e-06	5.74433000837996e-05	1.12502998081587e-08	5.303371523889e-05	0.526067164179104	1
k__Bacteria;p__Actinobacteria;c__unidentified_Actinobacteria;o__Propionibacteriales;f__Nocardioidaceae;g__Marmoricola;	0	0	0	2.36531235639175e-05	1.01998658612535e-09	1.59686144211493e-05	0.160865671641791	0.948223880597015
k__Bacteria;p__Firmicutes;c__Clostridia;o__Clostridiales;f__Ruminococcaceae;g__Subdoligranulum;	3.6042854954541e-05	4.26263050918057e-10	1.19200538438109e-05	6.08223177357878e-05	1.03521026651528e-09	1.60873418136378e-05	0.239932835820896	0.970020323451228
k__Bacteria;p__Proteobacteria;c__Alphaproteobacteria;o__unidentified_Alphaproteobacteria;f__Acetobacteraceae;g__Gluconobacter;	0	0	0	1.35160706079529e-05	2.43578886238889e-10	7.80350700388757e-06	0.0929179104477612	0.945338741077223
k__Bacteria;p__unidentified_Bacteria;c__unidentified_Bacteria;o__Campylobacterales;f__unidentified_Campylobacterales;g__Sulfurovum;	4.50535686931762e-06	6.08947215597224e-11	4.50535686931762e-06	1.35160706079529e-05	1.21789443119445e-10	5.51791271948562e-06	0.226283582089552	0.970020323451228
k__Bacteria;p__Firmicutes;c__Clostridia;o__Clostridiales;f__Lachnospiraceae;g__Catonella;	0	0	0	0	0	0	1	1
k__Bacteria;p__Proteobacteria;c__Alphaproteobacteria;o__unidentified_Alphaproteobacteria;f__Acetobacteraceae;g__Acidiphilium;	0	0	0	4.39272294758468e-05	7.71840595769481e-09	4.39272294758468e-05	0.364283582089552	0.979797220792589
k__Bacteria;p__Proteobacteria;c__Gammaproteobacteria;o__Xanthomonadales;f__Xanthomonadaceae;g__Lysobacter;	0	0	0	3.37901765198821e-06	4.56710411697918e-11	3.37901765198821e-06	1	1
k__Bacteria;p__Firmicutes;c__Clostridia;o__Clostridiales;f__Lachnospiraceae;g__Anaerostipes;	7.65910667783995e-05	2.25310469770973e-09	2.74050159503069e-05	9.461249425567e-05	4.14084106606112e-09	3.21746836272757e-05	0.776880597014925	1
k__Bacteria;p__Firmicutes;c__Negativicutes;o__Selenomonadales;f__Veillonellaceae;g__unidentified_Veillonellaceae;	0	0	0	0	0	0	1	1
k__Bacteria;p__Proteobacteria;c__Gammaproteobacteria;o__unidentified_Gammaproteobacteria;f__Burkholderiaceae;g__unidentified_Burkholderiaceae;	2.25267843465881e-05	4.26263050918057e-10	1.19200538438109e-05	4.39272294758468e-05	1.38535491548368e-09	1.86101780988501e-05	0.477231343283582	1
k__Bacteria;p__Bacteroidetes;c__Bacteroidia;o__Bacteroidales;f__Barnesiellaceae;g__Barnesiella;	4.50535686931762e-05	6.08947215597224e-09	4.50535686931762e-05	2.02741059119293e-05	6.69841937156946e-10	1.29406523904028e-05	0.736305970149254	1
k__Bacteria;p__Proteobacteria;c__Gammaproteobacteria;o__unidentified_Gammaproteobacteria;f__Burkholderiaceae;g__Sutterella;	4.50535686931762e-06	6.08947215597224e-11	4.50535686931762e-06	2.02741059119293e-05	1.03521026651528e-09	1.60873418136378e-05	0.49615671641791	1
k__Bacteria;p__Proteobacteria;c__Gammaproteobacteria;o__unidentified_Gammaproteobacteria;f__Burkholderiaceae;g__Delftia;	6.75803530397643e-05	1.82684164679167e-10	7.80350700388757e-06	4.7306247127835e-05	1.03521026651528e-09	1.60873418136378e-05	0.290425373134328	0.979797220792589
k__Bacteria;p__Firmicutes;c__Clostridia;o__Clostridiales;f__Ruminococcaceae;g__Harryflintia;	1.35160706079529e-05	0	0	3.71691941718704e-05	3.3339860053948e-09	2.88703394740813e-05	0.575544776119403	1
k__Bacteria;p__Bacteroidetes;c__Bacteroidia;o__Bacteroidales;f__Rikenellaceae;g__unidentified_Rikenellaceae;	4.50535686931762e-06	6.08947215597224e-11	4.50535686931762e-06	0	0	0	0.428571428571428	1
k__Bacteria;p__Bacteroidetes;c__Bacteroidia;o__Chitinophagales;f__Chitinophagaceae;g__Flavisolibacter;	4.50535686931762e-06	6.08947215597224e-11	4.50535686931762e-06	1.35160706079529e-05	2.43578886238889e-10	7.80350700388757e-06	0.364283582089552	0.979797220792589
k__Bacteria;p__Proteobacteria;c__Alphaproteobacteria;o__Rhodobacterales;f__Rhodobacteraceae;g__Rhodobacter;	4.50535686931762e-05	4.44531467385973e-09	3.84937859654418e-05	0	0	0	0.265037313432836	0.970020323451228
k__Bacteria;p__Bacteroidetes;c__Bacteroidia;o__Flavobacteriales;f__Flavobacteriaceae;g__Gillisia;	4.50535686931762e-06	6.08947215597224e-11	4.50535686931762e-06	0	0	0	0.428571428571428	1
k__Bacteria;p__Actinobacteria;c__unidentified_Actinobacteria;o__Micrococcales;f__Micrococcaceae;g__Rothia;	4.05482118238586e-05	3.47099912890417e-09	3.40146984351578e-05	6.75803530397643e-06	1.82684164679167e-10	6.75803530397643e-06	0.474208955223881	1
k__Bacteria;p__Actinobacteria;c__unidentified_Actinobacteria;o__Frankiales;f__Acidothermaceae;g__Acidothermus;	0	0	0	6.75803530397643e-06	1.82684164679167e-10	6.75803530397643e-06	0.510203135899939	1
k__Bacteria;p__Proteobacteria;c__Deltaproteobacteria;o__Myxococcales;f__Haliangiaceae;g__Haliangium;	4.50535686931762e-06	6.08947215597224e-11	4.50535686931762e-06	3.37901765198821e-06	4.56710411697918e-11	3.37901765198821e-06	1	1
k__Bacteria;p__Proteobacteria;c__Alphaproteobacteria;o__Rhizobiales;f__unidentified_Rhizobiales;g__Devosia;	9.01071373863524e-06	2.43578886238889e-10	9.01071373863524e-06	0	0	0	0.183672996521398	0.948223880597015
k__Bacteria;p__Firmicutes;c__Clostridia;o__Clostridiales;f__Defluviitaleaceae;g__unidentified_Defluviitaleaceae;	0	0	0	0	0	0	1	1
k__Bacteria;p__Actinobacteria;c__unidentified_Actinobacteria;o__Micrococcales;f__Dermabacteraceae;g__Brachybacterium;	4.50535686931762e-06	6.08947215597224e-11	4.50535686931762e-06	0	0	0	0.428571428571428	1
k__Bacteria;p__Proteobacteria;c__Alphaproteobacteria;o__Rhizobiales;f__Xanthobacteraceae;g__Bradyrhizobium;	4.50535686931762e-06	6.08947215597224e-11	4.50535686931762e-06	1.35160706079529e-05	7.30736658716668e-10	1.35160706079529e-05	0.67555223880597	1
k__Bacteria;p__Firmicutes;c__Negativicutes;o__Selenomonadales;f__Acidaminococcaceae;g__Phascolarctobacterium;	4.05482118238586e-05	2.19220997615001e-09	2.70321412159057e-05	3.71691941718704e-05	1.01998658612535e-09	1.59686144211493e-05	0.937276119402985	1
k__Bacteria;p__Proteobacteria;c__Gammaproteobacteria;o__unidentified_Gammaproteobacteria;f__Burkholderiaceae;g__Massilia;	1.80214274772705e-05	9.74315544955558e-10	1.80214274772705e-05	1.68950882599411e-05	6.54618256767015e-10	1.27927543629882e-05	0.96544776119403	1
k__Bacteria;p__Proteobacteria;c__Gammaproteobacteria;o__unidentified_Gammaproteobacteria;f__Burkholderiaceae;g__Diaphorobacter;	1.80214274772705e-05	6.08947215597224e-11	4.50535686931762e-06	2.36531235639175e-05	7.7640769988646e-10	1.3932046689974e-05	0.798738805970149	1
k__Bacteria;p__Firmicutes;c__Clostridia;o__Clostridiales;f__Peptostreptococcaceae;g__Terrisporobacter;	0	0	0	3.37901765198821e-05	1.82684164679167e-10	6.75803530397643e-06	0.00276119402985075	0.502925373134328
k__Bacteria;p__Bacteroidetes;c__Bacteroidia;o__Bacteroidales;f__Tannerellaceae;g__Tannerella;	0	0	0	0	0	0	1	1
k__Bacteria;p__Firmicutes;c__Clostridia;o__Clostridiales;f__Christensenellaceae;g__Catabacter;	0	0	0	3.37901765198821e-05	2.00952581147084e-09	2.24138674232652e-05	0.154350746268657	0.948223880597015
k__Bacteria;p__Gracilibacteria;c__unidentified_Gracilibacteria;o__unidentified_Gracilibacteria;f__unidentified_Gracilibacteria;g__unidentified_Gracilibacteria;	0	0	0	0	0	0	1	1
k__Bacteria;p__Actinobacteria;c__unidentified_Actinobacteria;o__Streptomycetales;f__Streptomycetaceae;g__Streptomyces;	3.15374980852233e-05	1.88773636835139e-09	2.50847654188181e-05	5.74433000837996e-05	1.67460484289236e-10	6.47032619520138e-06	0.363820895522388	0.979797220792589
k__Bacteria;p__Actinobacteria;c__unidentified_Actinobacteria;o__Pseudonocardiales;f__Pseudonocardiaceae;g__Amycolatopsis;	0	0	0	0	0	0	1	1
k__Bacteria;p__Proteobacteria;c__Alphaproteobacteria;o__Rhizobiales;f__Beijerinckiaceae;g__Bosea;	0	0	0	0	0	0	1	1
k__Bacteria;p__Firmicutes;c__Erysipelotrichia;o__Erysipelotrichales;f__Erysipelotrichaceae;g__Holdemanella;	1.80214274772705e-05	2.43578886238889e-10	9.01071373863524e-06	4.7306247127835e-05	1.03521026651528e-09	1.60873418136378e-05	0.128805970149254	0.948223880597015
k__Bacteria;p__Bacteroidetes;c__Bacteroidia;o__Bacteroidales;f__Porphyromonadaceae;g__Falsiporphyromonas;	2.70321412159057e-05	2.19220997615e-09	2.70321412159057e-05	1.01370529559646e-05	1.67460484289236e-10	6.47032619520138e-06	0.690611940298507	1
k__Bacteria;p__Firmicutes;c__Erysipelotrichia;o__Erysipelotrichales;f__Erysipelotrichaceae;g__Solobacterium;	9.01071373863524e-06	2.43578886238889e-10	9.01071373863524e-06	0	0	0	0.183672996521398	0.948223880597015
k__Bacteria;p__Proteobacteria;c__Gammaproteobacteria;o__unidentified_Gammaproteobacteria;f__unidentified_Gammaproteobacteria;g__Steroidobacter;	0	0	0	2.02741059119293e-05	1.6441574821125e-09	2.02741059119293e-05	0.364283582089552	0.979797220792589
k__Bacteria;p__Proteobacteria;c__Alphaproteobacteria;o__Caulobacterales;f__Caulobacteraceae;g__Phenylobacterium;	0	0	0	0	0	0	1	1
k__Bacteria;p__Proteobacteria;c__Gammaproteobacteria;o__Cardiobacteriales;f__Cardiobacteriaceae;g__Cardiobacterium;	0	0	0	0	0	0	1	1
k__Bacteria;p__Bacteroidetes;c__Bacteroidia;o__Cytophagales;f__Spirosomaceae;g__Fibrella;	0	0	0	0	0	0	1	1
k__Bacteria;p__Actinobacteria;c__unidentified_Actinobacteria;o__Frankiales;f__Geodermatophilaceae;g__Blastococcus;	2.70321412159057e-05	1.27878915275417e-09	2.06461388864373e-05	6.75803530397643e-06	1.82684164679167e-10	6.75803530397643e-06	0.506305970149254	1
k__Bacteria;p__Proteobacteria;c__Alphaproteobacteria;o__unidentified_Alphaproteobacteria;f__Geminicoccaceae;g__Candidatus_Alysiosphaera;	4.50535686931762e-06	6.08947215597224e-11	4.50535686931762e-06	0	0	0	0.428571428571428	1
k__Bacteria;p__Actinobacteria;c__unidentified_Actinobacteria;o__Streptosporangiales;f__Thermomonosporaceae;g__Actinocorallia;	0	0	0	0	0	0	1	1
k__Bacteria;p__Verrucomicrobia;c__Verrucomicrobiae;o__Chthoniobacterales;f__Chthoniobacteraceae;g__Candidatus_Udaeobacter;	0	0	0	3.37901765198821e-06	4.56710411697918e-11	3.37901765198821e-06	1	1
k__Bacteria;p__Firmicutes;c__Clostridia;o__Clostridiales;f__Ruminococcaceae;g__Ethanoligenens;	2.25267843465881e-05	1.52236803899306e-09	2.25267843465881e-05	0	0	0	0.364283582089552	0.979797220792589
k__Bacteria;p__Firmicutes;c__Clostridia;o__Clostridiales;f__Peptostreptococcaceae;g__Intestinibacter;	9.01071373863524e-06	2.43578886238889e-10	9.01071373863524e-06	1.68950882599411e-05	2.89249927408681e-10	8.50367460878944e-06	0.670529850746269	1
k__Bacteria;p__Deinococcus-Thermus;c__Deinococci;o__Deinococcales;f__Deinococcaceae;g__Deinococcus;	0	0	0	0	0	0	1	1
k__Bacteria;p__Actinobacteria;c__unidentified_Actinobacteria;o__Micrococcales;f__Dermacoccaceae;g__Dermacoccus;	0	0	0	0	0	0	1	1
k__Bacteria;p__Nitrospirae;c__Nitrospira;o__Nitrospirales;f__Nitrospiraceae;g__unidentified_Nitrospiraceae;	1.35160706079529e-05	1.82684164679167e-10	7.80350700388757e-06	0	0	0	0.0929179104477612	0.945338741077223
k__Bacteria;p__Firmicutes;c__Bacilli;o__Bacillales;f__Planococcaceae;g__Sporosarcina;	0	0	0	0	0	0	1	1
k__Bacteria;p__Chloroflexi;c__unidentified_Chloroflexi;o__unidentified_Chloroflexi;f__unidentified_Chloroflexi;g__unidentified_Chloroflexi;	4.50535686931762e-06	6.08947215597224e-11	4.50535686931762e-06	0	0	0	0.428571428571428	1
k__Bacteria;p__Actinobacteria;c__unidentified_Actinobacteria;o__Micrococcales;f__Microbacteriaceae;g__Galbitalea;	0	0	0	0	0	0	1	1
k__Bacteria;p__Actinobacteria;c__unidentified_Actinobacteria;o__Propionibacteriales;f__Nocardioidaceae;g__Kribbella;	0	0	0	0	0	0	1	1
k__Bacteria;p__Actinobacteria;c__unidentified_Actinobacteria;o__Bifidobacteriales;f__Bifidobacteriaceae;g__Gardnerella;	4.50535686931762e-06	6.08947215597224e-11	4.50535686931762e-06	2.02741059119293e-05	6.69841937156946e-10	1.29406523904028e-05	0.275417910447761	0.979797220792589
k__Bacteria;p__Firmicutes;c__Clostridia;o__Clostridiales;f__Ruminococcaceae;g__Flavonifractor;	3.15374980852233e-05	7.91631380276391e-10	1.62442952065886e-05	1.68950882599411e-05	4.11039370528126e-10	1.01370529559646e-05	0.609649253731343	1
k__Bacteria;p__Proteobacteria;c__Gammaproteobacteria;o__unidentified_Gammaproteobacteria;f__unidentified_Gammaproteobacteria;g__Acidibacter;	1.80214274772705e-05	9.74315544955558e-10	1.80214274772705e-05	1.01370529559646e-05	4.11039370528126e-10	1.01370529559646e-05	0.799268656716418	1
k__Bacteria;p__Firmicutes;c__Bacilli;o__Bacillales;f__Paenibacillaceae;g__Aneurinibacillus;	0	0	0	0	0	0	1	1
k__Bacteria;p__Fusobacteria;c__Fusobacteriia;o__Fusobacteriales;f__Fusobacteriaceae;g__Cetobacterium;	4.50535686931762e-06	6.08947215597224e-11	4.50535686931762e-06	3.37901765198821e-06	4.56710411697918e-11	3.37901765198821e-06	1	1
k__Bacteria;p__Fusobacteria;c__Fusobacteriia;o__Fusobacteriales;f__Fusobacteriaceae;g__Psychrilyobacter;	0	0	0	6.75803530397643e-06	1.82684164679167e-10	6.75803530397643e-06	0.510203135899939	1
k__Bacteria;p__Proteobacteria;c__Gammaproteobacteria;o__Aeromonadales;f__Aeromonadaceae;g__Aeromonas;	0	0	0	0	0	0	1	1
k__Bacteria;p__Firmicutes;c__Clostridia;o__Clostridiales;f__Eubacteriaceae;g__Anaerofustis;	0	0	0	0	0	0	1	1
k__Bacteria;p__Actinobacteria;c__unidentified_Actinobacteria;o__Streptosporangiales;f__Nocardiopsaceae;g__Nocardiopsis;	0	0	0	0	0	0	1	1
k__Bacteria;p__Firmicutes;c__Negativicutes;o__Selenomonadales;f__Veillonellaceae;g__Megasphaera;	0	0	0	1.35160706079529e-05	7.30736658716668e-10	1.35160706079529e-05	0.364283582089552	0.979797220792589
k__Bacteria;p__Actinobacteria;c__unidentified_Actinobacteria;o__Actinomycetales;f__Actinomycetaceae;g__Actinomyces;	1.80214274772705e-05	9.74315544955558e-10	1.80214274772705e-05	0	0	0	0.445686567164179	1
k__Bacteria;p__Acidobacteria;c__unidentified_Acidobacteria;o__unidentified_Acidobacteria;f__unidentified_Acidobacteria;g__Aridibacter;	0	0	0	0	0	0	1	1
k__Bacteria;p__Actinobacteria;c__unidentified_Actinobacteria;o__Pseudonocardiales;f__Pseudonocardiaceae;g__Lechevalieria;	0	0	0	0	0	0	1	1
k__Bacteria;p__Proteobacteria;c__Gammaproteobacteria;o__unidentified_Gammaproteobacteria;f__Burkholderiaceae;g__Achromobacter;	4.50535686931762e-06	6.08947215597224e-11	4.50535686931762e-06	2.02741059119293e-05	3.04473607798612e-10	8.72458606179416e-06	0.122537313432836	0.948223880597015
k__Bacteria;p__Oxyphotobacteria;c__unidentified_Oxyphotobacteria;o__Nostocales;f__Microcystaceae;g__unidentified_Microcystaceae;	4.50535686931762e-06	6.08947215597224e-11	4.50535686931762e-06	0	0	0	0.428571428571428	1
k__Bacteria;p__Proteobacteria;c__Alphaproteobacteria;o__Sphingomonadales;f__Sphingomonadaceae;g__Altererythrobacter;	1.80214274772705e-05	9.74315544955558e-10	1.80214274772705e-05	0	0	0	0.445686567164179	1
k__Bacteria;p__Proteobacteria;c__Deltaproteobacteria;o__Desulfobacterales;f__Desulfobulbaceae;g__Desulfobulbus;	0	0	0	0	0	0	1	1
k__Bacteria;p__Actinobacteria;c__unidentified_Actinobacteria;o__Streptosporangiales;f__Thermomonosporaceae;g__Actinomadura;	9.01071373863524e-06	2.43578886238889e-10	9.01071373863524e-06	3.37901765198821e-06	4.56710411697918e-11	3.37901765198821e-06	0.580173913827869	1
k__Bacteria;p__Acidobacteria;c__unidentified_Acidobacteria;o__unidentified_Acidobacteria;f__Pyrinomonadaceae;g__unidentified_Pyrinomonadaceae;	9.01071373863524e-06	2.43578886238889e-10	9.01071373863524e-06	1.68950882599411e-05	4.11039370528126e-10	1.01370529559646e-05	0.709059701492537	1
k__Bacteria;p__Acidobacteria;c__unidentified_Acidobacteria;o__unidentified_Acidobacteria;f__unidentified_Acidobacteria;g__unidentified_Acidobacteria;	0	0	0	0	0	0	1	1
k__Bacteria;p__Actinobacteria;c__unidentified_Actinobacteria;o__Streptosporangiales;f__Streptosporangiaceae;g__Nonomuraea;	1.35160706079529e-05	5.48052494037501e-10	1.35160706079529e-05	0	0	0	0.364283582089552	0.979797220792589
k__Bacteria;p__Proteobacteria;c__Gammaproteobacteria;o__Oceanospirillales;f__Halomonadaceae;g__Halomonas;	0	0	0	0	0	0	1	1
k__Bacteria;p__Firmicutes;c__Bacilli;o__Bacillales;f__Bacillaceae;g__Halobacillus;	0	0	0	1.01370529559646e-05	4.11039370528126e-10	1.01370529559646e-05	0.265304703849908	0.970020323451228
k__Bacteria;p__Actinobacteria;c__Coriobacteriia;o__Coriobacteriales;f__Coriobacteriaceae;g__Collinsella;	4.50535686931762e-06	6.08947215597224e-11	4.50535686931762e-06	0	0	0	0.428571428571428	1
k__Bacteria;p__Firmicutes;c__Clostridia;o__Clostridiales;f__Lachnospiraceae;g__Oribacterium;	0	0	0	0	0	0	1	1
k__Bacteria;p__Proteobacteria;c__Gammaproteobacteria;o__Pseudomonadales;f__Moraxellaceae;g__Moraxella;	1.35160706079529e-05	5.48052494037501e-10	1.35160706079529e-05	0	0	0	0.364283582089552	0.979797220792589
k__Bacteria;p__Bacteroidetes;c__Bacteroidia;o__Flavobacteriales;f__unidentified_Flavobacteriales;g__Elizabethkingia;	0	0	0	1.68950882599411e-05	4.11039370528126e-10	1.01370529559646e-05	0.11234328358209	0.948223880597015
k__Bacteria;p__Bacteroidetes;c__Bacteroidia;o__Chitinophagales;f__Chitinophagaceae;g__Taibaiella;	1.35160706079529e-05	5.48052494037501e-10	1.35160706079529e-05	0	0	0	0.364283582089552	0.979797220792589
k__Bacteria;p__Proteobacteria;c__Alphaproteobacteria;o__Rhizobiales;f__Beijerinckiaceae;g__Microvirga;	9.01071373863524e-06	6.08947215597224e-11	4.50535686931762e-06	0	0	0	0.183672996521398	0.948223880597015
k__Bacteria;p__Proteobacteria;c__Alphaproteobacteria;o__unidentified_Alphaproteobacteria;f__unidentified_Alphaproteobacteria;g__unidentified_Alphaproteobacteria;	0	0	0	0	0	0	1	1
k__Bacteria;p__Bacteroidetes;c__Bacteroidia;o__Chitinophagales;f__Chitinophagaceae;g__Segetibacter;	0	0	0	2.02741059119293e-05	3.04473607798612e-10	8.72458606179416e-06	0.0415074626865672	0.945338741077223
k__Bacteria;p__Actinobacteria;c__unidentified_Actinobacteria;o__Frankiales;f__Frankiaceae;g__Jatrophihabitans;	0	0	0	3.37901765198821e-06	4.56710411697918e-11	3.37901765198821e-06	1	1
k__Bacteria;p__Bacteroidetes;c__Bacteroidia;o__Cytophagales;f__Microscillaceae;g__Ohtaekwangia;	0	0	0	0	0	0	1	1
k__Bacteria;p__Proteobacteria;c__Alphaproteobacteria;o__Rhizobiales;f__unidentified_Rhizobiales;g__unidentified_Rhizobiales;	1.35160706079529e-05	5.48052494037501e-10	1.35160706079529e-05	0	0	0	0.364283582089552	0.979797220792589
k__Archaea;p__Euryarchaeota;c__Methanobacteria;o__Methanobacteriales;f__Methanobacteriaceae;g__Methanobacterium;	2.70321412159057e-05	5.48052494037501e-10	1.35160706079529e-05	1.01370529559646e-05	4.11039370528126e-10	1.01370529559646e-05	0.364283582089552	0.979797220792589
k__Bacteria;p__Proteobacteria;c__Alphaproteobacteria;o__Caulobacterales;f__Caulobacteraceae;g__Brevundimonas;	9.01071373863524e-06	6.08947215597224e-11	4.50535686931762e-06	1.35160706079529e-05	2.43578886238889e-10	7.80350700388757e-06	0.75039552238806	1
k__Bacteria;p__Proteobacteria;c__Gammaproteobacteria;o__unidentified_Gammaproteobacteria;f__Nitrosomonadaceae;g__Nitrosospira;	0	0	0	0	0	0	1	1
k__Bacteria;p__Proteobacteria;c__Gammaproteobacteria;o__Xanthomonadales;f__Rhodanobacteraceae;g__Dokdonella;	1.35160706079529e-05	1.82684164679167e-10	7.80350700388757e-06	6.75803530397643e-06	1.82684164679167e-10	6.75803530397643e-06	0.659828358208955	1
k__Bacteria;p__Actinobacteria;c__unidentified_Actinobacteria;o__Corynebacteriales;f__Corynebacteriaceae;g__unidentified_Corynebacteriaceae;	1.80214274772705e-05	4.26263050918057e-10	1.19200538438109e-05	1.01370529559646e-05	1.67460484289236e-10	6.47032619520138e-06	0.705149253731343	1
k__Bacteria;p__Proteobacteria;c__Alphaproteobacteria;o__Rhodobacterales;f__Rhodobacteraceae;g__Paracoccus;	4.50535686931762e-06	6.08947215597224e-11	4.50535686931762e-06	0	0	0	0.428571428571428	1
k__Bacteria;p__Bacteroidetes;c__Bacteroidia;o__Sphingobacteriales;f__Sphingobacteriaceae;g__Sphingobacterium;	1.35160706079529e-05	5.48052494037501e-10	1.35160706079529e-05	0	0	0	0.364283582089552	0.979797220792589
k__Bacteria;p__Proteobacteria;c__Gammaproteobacteria;o__Xanthomonadales;f__Xanthomonadaceae;g__Pseudoxanthomonas;	0	0	0	0	0	0	1	1
k__Bacteria;p__Gemmatimonadetes;c__unidentified_Gemmatimonadetes;o__Gemmatimonadales;f__Gemmatimonadaceae;g__Gemmatirosa;	0	0	0	0	0	0	1	1
k__Bacteria;p__Bacteroidetes;c__Bacteroidia;o__Bacteroidales;f__Prevotellaceae;g__Paraprevotella;	0	0	0	2.02741059119293e-05	1.82684164679167e-10	6.75803530397643e-06	0.0143955223880597	0.621962686567164
k__Bacteria;p__Firmicutes;c__Clostridia;o__Clostridiales;f__unidentified_Clostridiales;g__Candidatus_Arthromitus;	0	0	0	0	0	0	1	1
k__Bacteria;p__Bacteroidetes;c__Bacteroidia;o__Flavobacteriales;f__unidentified_Flavobacteriales;g__Bergeyella;	0	0	0	3.37901765198821e-06	4.56710411697918e-11	3.37901765198821e-06	1	1
k__Bacteria;p__Actinobacteria;c__unidentified_Actinobacteria;o__Propionibacteriales;f__Propionibacteriaceae;g__Cutibacterium;	0	0	0	6.75803530397643e-06	1.82684164679167e-10	6.75803530397643e-06	0.510203135899939	1
k__Bacteria;p__Acidobacteria;c__Acidobacteriia;o__Solibacterales;f__unidentified_Solibacterales;g__Bryobacter;	4.50535686931762e-06	6.08947215597224e-11	4.50535686931762e-06	3.37901765198821e-06	4.56710411697918e-11	3.37901765198821e-06	1	1
k__Bacteria;p__Bacteroidetes;c__Bacteroidia;o__Flavobacteriales;f__unidentified_Flavobacteriales;g__Cloacibacterium;	9.01071373863524e-06	2.43578886238889e-10	9.01071373863524e-06	0	0	0	0.183672996521398	0.948223880597015
k__Archaea;p__Thaumarchaeota;c__Nitrososphaeria;o__Nitrososphaerales;f__Nitrososphaeraceae;g__Candidatus_Nitrososphaera;	0	0	0	0	0	0	1	1
k__Bacteria;p__Bacteroidetes;c__Bacteroidia;o__Chitinophagales;f__Chitinophagaceae;g__Ferruginibacter;	4.50535686931762e-06	6.08947215597224e-11	4.50535686931762e-06	3.37901765198821e-06	4.56710411697918e-11	3.37901765198821e-06	1	1
k__Bacteria;p__Firmicutes;c__Negativicutes;o__Selenomonadales;f__Veillonellaceae;g__Allisonella;	0	0	0	6.75803530397643e-06	1.82684164679167e-10	6.75803530397643e-06	0.510203135899939	1
k__Bacteria;p__Actinobacteria;c__unidentified_Actinobacteria;o__Propionibacteriales;f__Nocardioidaceae;g__Flindersiella;	9.01071373863524e-06	2.43578886238889e-10	9.01071373863524e-06	0	0	0	0.183672996521398	0.948223880597015
k__Bacteria;p__Proteobacteria;c__Gammaproteobacteria;o__unidentified_Gammaproteobacteria;f__unidentified_Gammaproteobacteria;g__Methylophaga;	0	0	0	6.75803530397643e-06	1.82684164679167e-10	6.75803530397643e-06	0.510203135899939	1
k__Bacteria;p__Proteobacteria;c__Alphaproteobacteria;o__Sphingomonadales;f__Sphingomonadaceae;g__unidentified_Sphingomonadaceae;	9.01071373863524e-06	2.43578886238889e-10	9.01071373863524e-06	0	0	0	0.183672996521398	0.948223880597015
k__Bacteria;p__Firmicutes;c__Bacilli;o__Lactobacillales;f__Leuconostocaceae;g__Weissella;	4.50535686931762e-06	6.08947215597224e-11	4.50535686931762e-06	1.01370529559646e-05	1.67460484289236e-10	6.47032619520138e-06	0.640148605776386	1
k__Bacteria;p__Actinobacteria;c__Coriobacteriia;o__Coriobacteriales;f__Atopobiaceae;g__Atopobium;	9.01071373863524e-06	2.43578886238889e-10	9.01071373863524e-06	0	0	0	0.183672996521398	0.948223880597015
k__Bacteria;p__Proteobacteria;c__Deltaproteobacteria;o__Myxococcales;f__Polyangiaceae;g__Polyangium;	0	0	0	6.75803530397643e-06	1.82684164679167e-10	6.75803530397643e-06	0.510203135899939	1
k__Bacteria;p__Tenericutes;c__Mollicutes;o__Entomoplasmatales;f__Spiroplasmataceae;g__Spiroplasma;	0	0	0	1.01370529559646e-05	1.67460484289236e-10	6.47032619520138e-06	0.265304703849908	0.970020323451228
k__Bacteria;p__Proteobacteria;c__Alphaproteobacteria;o__Rhizobiales;f__Rhizobiaceae;g__Mesorhizobium;	0	0	0	3.37901765198821e-06	4.56710411697918e-11	3.37901765198821e-06	1	1
k__Bacteria;p__Bacteroidetes;c__Bacteroidia;o__Cytophagales;f__Hymenobacteraceae;g__Pontibacter;	4.50535686931762e-06	6.08947215597224e-11	4.50535686931762e-06	0	0	0	0.428571428571428	1
k__Bacteria;p__Firmicutes;c__Clostridia;o__Clostridiales;f__Peptostreptococcaceae;g__Peptostreptococcus;	0	0	0	3.37901765198821e-06	4.56710411697918e-11	3.37901765198821e-06	1	1
k__Bacteria;p__Verrucomicrobia;c__Verrucomicrobiae;o__Chthoniobacterales;f__Chthoniobacteraceae;g__Chthoniobacter;	0	0	0	0	0	0	1	1
k__Bacteria;p__Proteobacteria;c__Deltaproteobacteria;o__Bdellovibrionales;f__Bacteriovoracaceae;g__Bacteriovorax;	9.01071373863524e-06	2.43578886238889e-10	9.01071373863524e-06	0	0	0	0.183672996521398	0.948223880597015
k__Bacteria;p__Proteobacteria;c__Alphaproteobacteria;o__Caulobacterales;f__Caulobacteraceae;g__Caulobacter;	4.50535686931762e-06	6.08947215597224e-11	4.50535686931762e-06	3.37901765198821e-06	4.56710411697918e-11	3.37901765198821e-06	1	1
k__Bacteria;p__Proteobacteria;c__Gammaproteobacteria;o__Pseudomonadales;f__Moraxellaceae;g__Enhydrobacter;	0	0	0	3.37901765198821e-06	4.56710411697918e-11	3.37901765198821e-06	1	1
k__Bacteria;p__Firmicutes;c__Bacilli;o__Lactobacillales;f__Leuconostocaceae;g__Leuconostoc;	4.50535686931762e-06	6.08947215597224e-11	4.50535686931762e-06	0	0	0	0.428571428571428	1
k__Bacteria;p__Proteobacteria;c__Alphaproteobacteria;o__Rhizobiales;f__Beijerinckiaceae;g__Methylobacterium;	4.50535686931762e-06	6.08947215597224e-11	4.50535686931762e-06	3.37901765198821e-06	4.56710411697918e-11	3.37901765198821e-06	1	1
k__Bacteria;p__Actinobacteria;c__Coriobacteriia;o__Coriobacteriales;f__Eggerthellaceae;g__Eggerthella;	0	0	0	0	0	0	1	1
k__Archaea;p__Euryarchaeota;c__Methanomicrobia;o__Methanomicrobiales;f__Methanocorpusculaceae;g__Methanocorpusculum;	0	0	0	0	0	0	1	1
k__Bacteria;p__Tenericutes;c__Mollicutes;o__Mycoplasmatales;f__Mycoplasmataceae;g__Candidatus_Bacilloplasma;	0	0	0	0	0	0	1	1
k__Bacteria;p__Proteobacteria;c__Alphaproteobacteria;o__Rhizobiales;f__Hyphomicrobiaceae;g__Pedomicrobium;	0	0	0	3.37901765198821e-06	4.56710411697918e-11	3.37901765198821e-06	1	1
k__Bacteria;p__Bacteroidetes;c__Bacteroidia;o__Chitinophagales;f__Chitinophagaceae;g__Flavitalea;	4.50535686931762e-06	6.08947215597224e-11	4.50535686931762e-06	6.75803530397643e-06	6.08947215597224e-11	3.90175350194378e-06	1	1
k__Bacteria;p__Firmicutes;c__Erysipelotrichia;o__Erysipelotrichales;f__Erysipelotrichaceae;g__Faecalitalea;	0	0	0	0	0	0	1	1
Others	0.472463258814731	0.0118289867924554	0.0627932766901453	0.612838915470494	0.00437813031919427	0.0330837207671472	0.0664925373134328	0.945338741077223
