# Supplementary material for: Spermidine Affects Cardiac Function in Heart Failure Mice by Influencing the Gut Microbiota and Cardiac Galectin-3
Source: Front Cardiovasc Med. 2021 Dec 2;8:765591. doi: 10.3389/fcvm.2021.765591 (PMC8674475; doi:10.3389/fcvm.2021.765591)
Supplement: Supplementary file 1 [file Data_Sheet_1.zip › additional files/gut microbiota/Figure 7A/HF.S-vs-HF.SR.test.xls]

Taxa	mean(group1)	variance(group1)	standard error(group1)	mean(group2)	variance(group2)	standard error(group2)	p value	q value
k__Bacteria;p__Firmicutes;c__Bacilli;o__Lactobacillales;f__Lactobacillaceae;g__Lactobacillus;	0.060494553023545	0.00265143380225662	0.0257460375701613	0.0316884275403455	0.00103001478976653	0.0160469217434881	0.445992063492063	1
k__Bacteria;p__Bacteroidetes;c__Bacteroidia;o__Bacteroidales;f__Bacteroidaceae;g__Bacteroides;	0.0538581623550401	0.000648106099125017	0.0127289640105255	0.126108317789852	0.00416262510226516	0.0322592045091985	0.0485555555555556	0.983489795918367
k__Bacteria;p__Bacteroidetes;c__Bacteroidia;o__Bacteroidales;f__Rikenellaceae;g__Alistipes;	0.0614305409131457	0.000763027668086472	0.0138114777276589	0.0820256535020139	0.00186229654798587	0.0215771670289792	0.538190476190476	1
k__Bacteria;p__Firmicutes;c__Clostridia;o__Clostridiales;f__Lachnospiraceae;g__unidentified_Lachnospiraceae;	0.0180203011380531	0.000203722240544104	0.00713656500958452	0.0175235855432109	0.000518966800126437	0.0113904214158919	0.950785714285714	1
k__Bacteria;p__Bacteroidetes;c__Bacteroidia;o__Bacteroidales;f__Marinifilaceae;g__Odoribacter;	0.0233591490281945	0.000125381424836408	0.00559869236599957	0.024072121752764	4.92753997389117e-05	0.00350982192350665	0.931761904761905	1
k__Bacteria;p__Bacteroidetes;c__Bacteroidia;o__Bacteroidales;f__Tannerellaceae;g__Parabacteroides;	0.0208857081069392	2.7782775224892e-05	0.00263546842254333	0.0261198064498689	0.000281656416524905	0.00839131122836153	0.66452380952381	1
k__Bacteria;p__Firmicutes;c__Bacilli;o__Bacillales;f__Staphylococcaceae;g__Staphylococcus;	0.00191590300867732	7.70079215948366e-06	0.00138751505933122	0.000256805341551104	1.03642816094647e-07	0.0001609680217424	0.285119047619048	1
k__Bacteria;p__Firmicutes;c__Clostridia;o__Clostridiales;f__Ruminococcaceae;g__unidentified_Ruminococcaceae;	0.0197469791582191	7.770495302517e-05	0.00440752064729055	0.0155299651285378	0.000118253286638472	0.00543721635210683	0.66052380952381	1
k__Bacteria;p__Firmicutes;c__Clostridia;o__Clostridiales;f__Ruminococcaceae;g__Ruminiclostridium;	0.00665666477441678	2.60018634218368e-05	0.00254960111693166	0.0014901467845268	7.3918580133308e-07	0.000429879576548212	0.0588412698412698	0.983489795918367
k__Bacteria;p__Firmicutes;c__Clostridia;o__Clostridiales;f__Lachnospiraceae;g__Lachnoclostridium;	0.00930243559592355	5.5595221402864e-05	0.00372811015807151	0.00464614927148379	3.39212524080394e-06	0.000920886154853566	0.273531746031746	1
k__Bacteria;p__Firmicutes;c__Erysipelotrichia;o__Erysipelotrichales;f__Erysipelotrichaceae;g__Turicibacter;	0.00599775633227908	0.000139182604530703	0.00589878386895772	0.00279444759819425	2.98436961813593e-05	0.00273146921002962	0.714619047619048	1
k__Bacteria;p__Melainabacteria;c__unidentified_Melainabacteria;o__unidentified_Melainabacteria;f__unidentified_Melainabacteria;g__unidentified_Melainabacteria;	0.00138539723731517	5.38857391081983e-07	0.000367034532122654	0.00522396128997378	8.71813286995724e-05	0.00466854711606224	0.52668253968254	1
k__Bacteria;p__unidentified_Bacteria;c__unidentified_Bacteria;o__Campylobacterales;f__Helicobacteraceae;g__Helicobacter;	0.0069371232395318	4.8838099519711e-05	0.00349421305588651	0.00515638093693401	3.3241515078629e-05	0.00288277275720048	0.776896825396825	1
k__Bacteria;p__Bacteroidetes;c__Bacteroidia;o__Bacteroidales;f__Rikenellaceae;g__Millionella;	0.00529154164301354	3.50235991050743e-06	0.000935729649859861	0.000101370529559646	1.15091023747875e-08	5.36402422971493e-05	0.000976190476190476	0.114214285714286
k__Bacteria;p__Tenericutes;c__Mollicutes;o__Anaeroplasmatales;f__Anaeroplasmataceae;g__Anaeroplasma;	0.00101032627794448	4.28622721378496e-07	0.000327346422532191	0.000172329900251399	9.07788061651561e-08	0.000150647607154209	0.0311984126984127	0.819412698412698
k__Bacteria;p__Bacteroidetes;c__Bacteroidia;o__Bacteroidales;f__Rikenellaceae;g__Rikenella;	0.00411226448246966	8.99704287364508e-07	0.000474263715501331	0.00365271808179926	3.15816772057149e-06	0.00088856171994008	0.73515873015873	1
k__Bacteria;p__Firmicutes;c__Clostridia;o__Clostridiales;f__Lachnospiraceae;g__Roseburia;	0.0053050577136215	4.64230909810543e-06	0.00107730092106447	0.000919092801340794	8.28046423769105e-07	0.000454985281017173	0.00548412698412698	0.427761904761905
k__Bacteria;p__Proteobacteria;c__Gammaproteobacteria;o__unidentified_Gammaproteobacteria;f__Burkholderiaceae;g__Parasutterella;	0.00392979752926229	1.88819155639505e-05	0.0021726663091666	0.0036121698699754	2.29062041329463e-05	0.00239302131901005	0.934039682539683	1
k__Bacteria;p__Firmicutes;c__Clostridia;o__Clostridiales;f__Ruminococcaceae;g__Oscillibacter;	0.00379125780553078	7.54808342149226e-06	0.00137368877675151	0.00342294488146406	1.44145570008862e-05	0.00189832538049238	0.915412698412698	1
k__Bacteria;p__Firmicutes;c__Clostridia;o__Clostridiales;f__Peptostreptococcaceae;g__Romboutsia;	0.00283161679236612	2.39376541504053e-05	0.00244630610055269	0.00101370529559646	1.8564364814697e-06	0.000681255547036077	0.593357142857143	1
k__Bacteria;p__Bacteroidetes;c__Bacteroidia;o__Bacteroidales;f__Muribaculaceae;g__Muribaculum;	0.00142932446679101	9.74117637110489e-07	0.000493486989978076	0.00608223177357878	1.23010991233933e-05	0.00175364613900534	0.0241825396825397	0.819412698412698
k__Bacteria;p__Tenericutes;c__Mollicutes;o__Mycoplasmatales;f__Mycoplasmataceae;g__Mycoplasma;	1.01370529559646e-05	1.67460484289236e-10	6.47032619520138e-06	1.01370529559646e-05	1.67460484289236e-10	6.47032619520138e-06	1	1
k__Bacteria;p__Firmicutes;c__Clostridia;o__Clostridiales;f__Ruminococcaceae;g__Butyricicoccus;	0.00195645122050118	4.29580290875022e-06	0.00103631593985018	0.000712972724569513	8.43437564643324e-07	0.00045919428476499	0.320547619047619	1
k__Bacteria;p__Firmicutes;c__Bacilli;o__Bacillales;f__Bacillaceae;g__Pseudogracilibacillus;	0	0	0	0	0	0	1	1
k__Bacteria;p__unidentified_Bacteria;c__unidentified_Bacteria;o__unidentified_Bacteria;f__unidentified_Bacteria;g__Candidatus_Saccharimonas;	0.00118265617819587	6.15645634968793e-08	0.000124061036889991	0.00244978779769146	8.94438416317631e-06	0.00149535816471977	0.511333333333333	1
k__Bacteria;p__Firmicutes;c__Clostridia;o__Clostridiales;f__Ruminococcaceae;g__Intestinimonas;	0.00297691455140162	6.88090562840356e-06	0.00131157401891807	0.000317627659286892	1.05530552462999e-07	0.000162427331800254	0.0567142857142857	0.983489795918367
k__Bacteria;p__Proteobacteria;c__Gammaproteobacteria;o__Enterobacteriales;f__Enterobacteriaceae;g__unidentified_Enterobacteriaceae;	0.000706214689265537	2.85032967940671e-07	0.000266942394507069	0.00154421106695861	1.68341935383813e-06	0.000648733256785509	0.27931746031746	1
k__Bacteria;p__Deferribacteres;c__unidentified_Deferribacteres;o__Deferribacterales;f__Deferribacteraceae;g__Mucispirillum;	0.00189900792041738	8.30853670433008e-06	0.00144122662204197	0.00124685751358365	2.91531957099132e-06	0.000853715346440387	0.780015873015873	1
k__Bacteria;p__Firmicutes;c__Erysipelotrichia;o__Erysipelotrichales;f__Erysipelotrichaceae;g__Erysipelatoclostridium;	0.000571053983186008	2.97942648911332e-07	0.00027292061524889	0.00179425837320574	6.6312372700087e-06	0.00128755944231797	0.459444444444444	1
k__Bacteria;p__Firmicutes;c__Erysipelotrichia;o__Erysipelotrichales;f__Erysipelotrichaceae;g__Faecalibaculum;	0.00142932446679101	6.33784650153395e-06	0.00125875399716684	0.000581191036141973	4.73882723177759e-07	0.000344195701301512	0.636309523809524	1
k__Bacteria;p__Firmicutes;c__Clostridia;o__Clostridiales;f__Lachnospiraceae;g__Tyzzerella;	0.000706214689265537	2.0172898884697e-07	0.000224571251970822	0.000929229854296759	9.64739849990291e-07	0.000491105856712759	0.761134920634921	1
k__Bacteria;p__Firmicutes;c__Clostridia;o__Clostridiales;f__Lachnospiraceae;g__Blautia;	0.00136512313140324	3.96668216240031e-07	0.000314908008885147	0.00100694726029249	7.04551928445988e-08	0.000132716985390528	0.346674603174603	1
k__Bacteria;p__Firmicutes;c__Clostridia;o__Clostridiales;f__unidentified_Clostridiales;g__unidentified_Clostridiales;	0.00135498607844727	1.68232324885006e-06	0.000648522021378237	0.00135498607844727	3.58959159914173e-07	0.000299566002708157	0.964833333333333	1
k__Bacteria;p__Fusobacteria;c__Fusobacteriia;o__Fusobacteriales;f__Fusobacteriaceae;g__Fusobacterium;	2.36531235639175e-05	7.7640769988646e-10	1.3932046689974e-05	4.39272294758468e-05	4.91724876594758e-09	3.50615486179218e-05	0.690150793650794	1
k__Bacteria;p__Bacteroidetes;c__Bacteroidia;o__Bacteroidales;f__Prevotellaceae;g__Alloprevotella;	0.000358175871110751	5.75455118739376e-08	0.000119943228105985	0.000726488795177466	8.14208098294658e-07	0.000451167401940416	0.547642857142857	1
k__Bacteria;p__Proteobacteria;c__Gammaproteobacteria;o__Enterobacteriales;f__Enterobacteriaceae;g__Morganella;	0.000223015165031222	3.17261499326153e-08	8.90591796680939e-05	0.000723109777525478	5.60779490843483e-07	0.000374426057734863	0.231825396825397	1
k__Bacteria;p__Firmicutes;c__Clostridia;o__Clostridiales;f__Ruminococcaceae;g__Faecalibacterium;	0.00098329413672857	1.40834267287248e-07	0.00018763945966084	0.00121982537236775	2.58117501011273e-07	0.000254026327873349	0.569055555555556	1
k__Bacteria;p__Actinobacteria;c__unidentified_Actinobacteria;o__Micrococcales;f__Micrococcaceae;g__Yaniella;	1.35160706079529e-05	3.65368329358334e-10	9.55730518187965e-06	0	0	0	0.189396825396825	1
k__Bacteria;p__Proteobacteria;c__Alphaproteobacteria;o__Sphingomonadales;f__Sphingomonadaceae;g__Sphingomonas;	6.42013353877761e-05	3.82114377787258e-09	3.09077004073118e-05	0.000179087935555375	2.02627185989976e-08	7.11735881472152e-05	0.172087301587302	1
k__Bacteria;p__unidentified_Bacteria;c__unidentified_Bacteria;o__Campylobacterales;f__Campylobacteraceae;g__Campylobacter;	1.01370529559646e-05	4.11039370528126e-10	1.01370529559646e-05	0	0	0	0.24999873286624	1
k__Bacteria;p__Fusobacteria;c__Fusobacteriia;o__Fusobacteriales;f__Leptotrichiaceae;g__Leptotrichia;	0	0	0	0	0	0	1	1
k__Bacteria;p__Firmicutes;c__Bacilli;o__Bacillales;f__Staphylococcaceae;g__Nosocomiicoccus;	7.09593706917525e-05	2.01409291558782e-08	7.09593706917525e-05	0	0	0	0.374507936507937	1
k__Bacteria;p__Bacteroidetes;c__Bacteroidia;o__Bacteroidales;f__Porphyromonadaceae;g__Porphyromonas;	2.02741059119293e-05	6.69841937156946e-10	1.29406523904028e-05	0	0	0	0.142230158730159	1
k__Bacteria;p__Firmicutes;c__Bacilli;o__Lactobacillales;f__Streptococcaceae;g__Streptococcus;	0.000135160706079529	3.04473607798612e-09	2.75895635974281e-05	0.000219636147379234	9.17987927512815e-09	4.79058432634479e-05	0.158214285714286	1
k__Bacteria;p__Firmicutes;c__Bacilli;o__Lactobacillales;f__Carnobacteriaceae;g__Atopostipes;	1.68950882599411e-05	6.54618256767015e-10	1.27927543629882e-05	1.01370529559646e-05	4.11039370528126e-10	1.01370529559646e-05	0.758674603174603	1
k__Bacteria;p__Firmicutes;c__Clostridia;o__Clostridiales;f__Ruminococcaceae;g__Anaerotruncus;	0.000462925418322385	1.52526053826715e-07	0.000195272920438751	5.06852647798232e-05	8.98197143005905e-10	1.49849686603435e-05	0.0470079365079365	0.983489795918367
k__Bacteria;p__Firmicutes;c__Clostridia;o__Clostridiales;f__Lachnospiraceae;g__Marvinbryantia;	0.000706214689265537	5.75622579223666e-07	0.000379348974963577	0.000949503960208688	3.21691590319623e-07	0.000283589311469783	0.702206349206349	1
k__Bacteria;p__Bacteroidetes;c__Bacteroidia;o__Bacteroidales;f__Marinifilaceae;g__Butyricimonas;	0.000973157083772606	4.11404738857484e-07	0.00032070420127334	0.000712972724569513	2.09158144877256e-07	0.00022866905391704	0.624420634920635	1
k__Bacteria;p__Firmicutes;c__Bacilli;o__Lactobacillales;f__Enterococcaceae;g__Enterococcus;	0.000236531235639175	5.1760513325764e-09	3.59723898725689e-05	0.000408861135890574	5.30240787981283e-08	0.000115134789266894	0.183888888888889	1
k__Bacteria;p__Spirochaetes;c__Spirochaetia;o__Spirochaetales;f__Spirochaetaceae;g__unidentified_Spirochaetaceae;	1.68950882599411e-05	1.67460484289236e-10	6.47032619520138e-06	6.75803530397643e-06	6.08947215597224e-11	3.90175350194378e-06	0.206722222222222	1
k__Bacteria;p__Actinobacteria;c__unidentified_Actinobacteria;o__Corynebacteriales;f__Corynebacteriaceae;g__Corynebacterium;	1.35160706079529e-05	2.43578886238889e-10	7.80350700388757e-06	0	0	0	0.0924365079365079	1
k__Bacteria;p__Proteobacteria;c__Gammaproteobacteria;o__Pseudomonadales;f__Pseudomonadaceae;g__Pseudomonas;	2.36531235639175e-05	5.32828813647571e-10	1.15415425057439e-05	0.000449409347714432	7.14097176050474e-07	0.000422521353321484	0.369142857142857	1
k__Bacteria;p__Proteobacteria;c__Deltaproteobacteria;o__Desulfovibrionales;f__Desulfovibrionaceae;g__Desulfovibrio;	0.000658908442137702	4.28866300264735e-07	0.00032743942197937	0.000293974535722975	2.90315585035976e-08	8.51932487107952e-05	0.333507936507936	1
k__Bacteria;p__Bacteroidetes;c__Bacteroidia;o__Bacteroidales;f__Prevotellaceae;g__unidentified_Prevotellaceae;	0.000577812018489985	1.69941944192795e-07	0.000206120076771281	0.000608223177357879	1.93279846230559e-07	0.000219818019183232	0.933103174603175	1
k__Bacteria;p__Verrucomicrobia;c__Verrucomicrobiae;o__Verrucomicrobiales;f__Akkermansiaceae;g__Akkermansia;	0.000206120076771281	1.47821936586226e-08	6.07910224840449e-05	0.000777174059957289	3.00880819226588e-07	0.000274263021216217	0.055484126984127	0.983489795918367
k__Bacteria;p__Proteobacteria;c__Gammaproteobacteria;o__Enterobacteriales;f__Enterobacteriaceae;g__Proteus;	0	0	0	2.36531235639175e-05	1.50714435860313e-09	1.94109785856041e-05	0.263571428571429	1
k__Bacteria;p__Gemmatimonadetes;c__unidentified_Gemmatimonadetes;o__Gemmatimonadales;f__Gemmatimonadaceae;g__Gemmatimonas;	1.35160706079529e-05	7.30736658716668e-10	1.35160706079529e-05	1.01370529559646e-05	1.67460484289236e-10	6.47032619520138e-06	0.87031746031746	1
k__Bacteria;p__Firmicutes;c__Clostridia;o__Clostridiales;f__unidentified_Clostridiales;g__Anaerovorax;	0.00032100667693888	2.86661901742393e-08	8.46554637549156e-05	0.00043589327710648	2.97942648911332e-07	0.00027292061524889	0.764388888888889	1
k__Bacteria;p__Proteobacteria;c__Gammaproteobacteria;o__unidentified_Gammaproteobacteria;f__Neisseriaceae;g__Neisseria;	0.000145297759035493	8.4445755122945e-08	0.000145297759035493	1.01370529559646e-05	4.11039370528126e-10	1.01370529559646e-05	0.46	1
k__Bacteria;p__Firmicutes;c__Erysipelotrichia;o__Erysipelotrichales;f__Erysipelotrichaceae;g__Candidatus_Stoquefichus;	4.7306247127835e-05	3.10563079954584e-09	2.7864093379948e-05	0.000314248641634904	2.92827492300315e-07	0.000270567686679468	0.433492063492063	1
k__Bacteria;p__Firmicutes;c__Clostridia;o__Clostridiales;f__Lachnospiraceae;g__Acetatifactor;	0.000723109777525478	1.61310117411705e-07	0.000200817154030541	0.000381828994674668	8.992628006332e-08	0.000149938554134119	0.202777777777778	1
k__Bacteria;p__Actinobacteria;c__Coriobacteriia;o__Coriobacteriales;f__Eggerthellaceae;g__Enterorhabdus;	0.000614981212661855	1.12107182391449e-07	0.000167412053323117	0.000304111588678939	6.41221418023876e-08	0.000126611750839315	0.171769841269841	1
k__Bacteria;p__Firmicutes;c__Clostridia;o__Clostridiales;f__Lachnospiraceae;g__Agathobacter;	0.000550779877274079	3.5973556761406e-08	9.48334813784219e-05	0.000412240153542562	1.37013123509375e-08	5.85263025291568e-05	0.259849206349206	1
k__Bacteria;p__Firmicutes;c__Bacilli;o__Lactobacillales;f__Streptococcaceae;g__Lactococcus;	0.00022639418268321	6.2280076475206e-08	0.000124779882668648	0.000452788365366421	1.04799815804282e-07	0.000161863998316706	0.310515873015873	1
k__Bacteria;p__Proteobacteria;c__Deltaproteobacteria;o__Desulfovibrionales;f__Desulfovibrionaceae;g__Bilophila;	0.000179087935555375	2.70829274136865e-08	8.22844569370281e-05	5.40642824318114e-05	1.21789443119445e-10	5.51791271948562e-06	0.161150793650794	1
k__Bacteria;p__Firmicutes;c__Erysipelotrichia;o__Erysipelotrichales;f__Erysipelotrichaceae;g__Dubosiella;	0	0	0	0.00022639418268321	1.67262576444167e-07	0.000204488738347719	0.310833333333333	1
k__Bacteria;p__Firmicutes;c__Negativicutes;o__Selenomonadales;f__Veillonellaceae;g__Megamonas;	0.000260184359203092	1.01541948200837e-08	5.0384012395014e-05	0.000412240153542562	1.35003597697904e-07	0.000183714178615795	0.540301587301587	1
k__Bacteria;p__Actinobacteria;c__unidentified_Actinobacteria;o__Bifidobacteriales;f__Bifidobacteriaceae;g__Bifidobacterium;	0.000327764712242857	9.62593311055311e-08	0.000155128439611771	0.000209499094423269	1.4919206782132e-08	6.10721024325591e-05	0.594380952380952	1
k__Bacteria;p__Proteobacteria;c__Alphaproteobacteria;o__Rhizobiales;f__Rhizobiaceae;g__Phyllobacterium;	3.37901765198821e-05	6.08947215597224e-11	3.90175350194379e-06	4.05482118238586e-05	6.08947215597224e-10	1.23384279346806e-05	0.697738095238095	1
k__Bacteria;p__Firmicutes;c__Negativicutes;o__Selenomonadales;f__Veillonellaceae;g__Veillonella;	0.000158813829643446	4.55188043658925e-09	3.37338125498336e-05	0.000219636147379234	5.22933421394116e-08	0.000114338687830729	0.706238095238095	1
k__Bacteria;p__Firmicutes;c__Clostridia;o__Clostridiales;f__Peptococcaceae;g__Peptococcus;	0.000202741059119293	5.44398810743918e-08	0.000116661777239154	0.000118265617819587	8.81451094576981e-09	4.69428134696085e-05	0.620230158730159	1
k__Bacteria;p__Proteobacteria;c__Gammaproteobacteria;o__Xanthomonadales;f__Xanthomonadaceae;g__Stenotrophomonas;	8.44754412997053e-05	8.81451094576981e-09	4.69428134696085e-05	8.44754412997053e-05	1.31989308980698e-08	5.74433000837996e-05	0.964833333333333	1
k__Bacteria;p__Bacteroidetes;c__Bacteroidia;o__Bacteroidales;f__Prevotellaceae;g__Prevotella;	3.37901765198821e-06	4.56710411697918e-11	3.37901765198821e-06	3.37901765198821e-06	4.56710411697918e-11	3.37901765198821e-06	1	1
k__Bacteria;p__Firmicutes;c__Bacilli;o__Bacillales;f__unidentified_Bacillales;g__Gemella;	0.000253426323899116	3.03712423779115e-08	8.71367350460062e-05	0.000155434811991458	1.37013123509375e-08	5.85263025291568e-05	0.453166666666667	1
k__Bacteria;p__Firmicutes;c__Clostridia;o__Clostridiales;f__unidentified_Clostridiales;g__Parvimonas;	0	0	0	0	0	0	1	1
k__Bacteria;p__Bacteroidetes;c__Bacteroidia;o__Flavobacteriales;f__Flavobacteriaceae;g__Capnocytophaga;	2.36531235639175e-05	1.50714435860313e-09	1.94109785856041e-05	0	0	0	0.263571428571429	1
k__Bacteria;p__Firmicutes;c__Negativicutes;o__Selenomonadales;f__Veillonellaceae;g__Dialister;	0.000229773200335199	6.45484048533057e-09	4.0171010957314e-05	0.000192604006163328	8.57093205953092e-09	4.62896642338517e-05	0.658730158730159	1
k__Bacteria;p__Firmicutes;c__Bacilli;o__Bacillales;f__Bacillaceae;g__Bacillus;	1.01370529559646e-05	4.56710411697918e-11	3.37901765198821e-06	9.12334766036818e-05	7.59661651457536e-09	4.35792855453579e-05	0.0726507936507936	1
k__Bacteria;p__Proteobacteria;c__Gammaproteobacteria;o__Pasteurellales;f__Pasteurellaceae;g__Rodentibacter;	0	0	0	1.01370529559646e-05	4.11039370528126e-10	1.01370529559646e-05	0.24999873286624	1
k__Bacteria;p__Firmicutes;c__Bacilli;o__Bacillales;f__Paenibacillaceae;g__Paenibacillus;	4.7306247127835e-05	8.95152406927919e-09	4.7306247127835e-05	0.000101370529559646	1.15091023747875e-08	5.36402422971493e-05	0.566539682539683	1
k__Bacteria;p__Bacteroidetes;c__Bacteroidia;o__Flavobacteriales;f__unidentified_Flavobacteriales;g__Chryseobacterium;	6.75803530397643e-06	1.82684164679167e-10	6.75803530397643e-06	1.01370529559646e-05	1.67460484289236e-10	6.47032619520138e-06	1	1
k__Bacteria;p__Proteobacteria;c__Gammaproteobacteria;o__unidentified_Gammaproteobacteria;f__Burkholderiaceae;g__Ralstonia;	5.40642824318114e-05	1.21789443119445e-09	1.74491721235883e-05	0.000125023653123564	7.84019540081425e-09	4.4272438945732e-05	0.169293650793651	1
k__Bacteria;p__Actinobacteria;c__unidentified_Actinobacteria;o__Micrococcales;f__Intrasporangiaceae;g__Terrabacter;	0	0	0	1.01370529559646e-05	1.67460484289236e-10	6.47032619520138e-06	0.24999873286624	1
k__Bacteria;p__unidentified_Bacteria;c__unidentified_Bacteria;o__unidentified_Bacteria;f__unidentified_Bacteria;g__unidentified_Bacteria;	3.37901765198821e-06	4.56710411697918e-11	3.37901765198821e-06	5.40642824318114e-05	1.21789443119445e-10	5.51791271948562e-06	0	0
k__Bacteria;p__Firmicutes;c__Bacilli;o__Bacillales;f__Staphylococcaceae;g__Jeotgalicoccus;	8.10964236477171e-05	2.63065197138001e-08	8.10964236477171e-05	0	0	0	0.374507936507937	1
k__Bacteria;p__Firmicutes;c__Erysipelotrichia;o__Erysipelotrichales;f__Erysipelotrichaceae;g__unidentified_Erysipelotrichaceae;	0.000155434811991458	2.00952581147084e-09	2.24138674232652e-05	0.000165571864947422	4.18651210723091e-09	3.23516309760069e-05	0.857444444444444	1
k__Bacteria;p__Actinobacteria;c__unidentified_Actinobacteria;o__Propionibacteriales;f__Nocardioidaceae;g__Nocardioides;	1.01370529559646e-05	1.67460484289236e-10	6.47032619520138e-06	0	0	0	0.24999873286624	1
k__Bacteria;p__Actinobacteria;c__Thermoleophilia;o__Gaiellales;f__Gaiellaceae;g__Gaiella;	1.01370529559646e-05	1.67460484289236e-10	6.47032619520138e-06	1.35160706079529e-05	3.65368329358334e-10	9.55730518187965e-06	0.828142857142857	1
k__Bacteria;p__Firmicutes;c__Clostridia;o__Clostridiales;f__Lachnospiraceae;g__Fusicatenibacter;	0.000195983023815316	2.9838413564264e-09	2.73122745136065e-05	0.000141918741383505	6.88110353624863e-09	4.14762086510105e-05	0.327468253968254	1
k__Bacteria;p__Firmicutes;c__Clostridia;o__Clostridiales;f__Peptostreptococcaceae;g__Filifactor;	0	0	0	0	0	0	1	1
k__Bacteria;p__Proteobacteria;c__Gammaproteobacteria;o__unidentified_Gammaproteobacteria;f__unidentified_Gammaproteobacteria;g__unidentified_Gammaproteobacteria;	6.75803530397643e-06	1.82684164679167e-10	6.75803530397643e-06	1.01370529559646e-05	4.11039370528126e-10	1.01370529559646e-05	1	1
k__Bacteria;p__Proteobacteria;c__Gammaproteobacteria;o__Enterobacteriales;f__Enterobacteriaceae;g__Yersinia;	3.37901765198821e-06	4.56710411697918e-11	3.37901765198821e-06	0	0	0	1	1
k__Bacteria;p__Firmicutes;c__Clostridia;o__Clostridiales;f__Lachnospiraceae;g__Lachnospira;	6.08223177357878e-05	1.27878915275417e-09	1.78800807657164e-05	0.000101370529559646	1.34577334646986e-08	5.8003735794987e-05	0.620793650793651	1
k__Bacteria;p__Actinobacteria;c__Thermoleophilia;o__Solirubrobacterales;f__Solirubrobacteraceae;g__Conexibacter;	0	0	0	6.75803530397643e-06	1.82684164679167e-10	6.75803530397643e-06	0.49999915524416	1
k__Bacteria;p__Firmicutes;c__Negativicutes;o__Selenomonadales;f__Veillonellaceae;g__Selenomonas;	0	0	0	0	0	0	1	1
k__Bacteria;p__Actinobacteria;c__Thermoleophilia;o__Gaiellales;f__unidentified_Gaiellales;g__unidentified_Gaiellales;	6.75803530397643e-06	1.82684164679167e-10	6.75803530397643e-06	0	0	0	0.49999915524416	1
k__Bacteria;p__Oxyphotobacteria;c__unidentified_Oxyphotobacteria;o__unidentified_Oxyphotobacteria;f__unidentified_Oxyphotobacteria;g__unidentified_Oxyphotobacteria;	5.40642824318114e-05	4.38441995230001e-09	3.31074763169137e-05	4.7306247127835e-05	6.69841937156946e-10	1.29406523904028e-05	0.895531746031746	1
k__Bacteria;p__Proteobacteria;c__Gammaproteobacteria;o__Pseudomonadales;f__Moraxellaceae;g__Acinetobacter;	2.36531235639175e-05	7.7640769988646e-10	1.3932046689974e-05	3.04111588678939e-05	3.69935433475313e-09	3.04111588678939e-05	0.883277777777778	1
k__Bacteria;p__Actinobacteria;c__unidentified_Actinobacteria;o__Corynebacteriales;f__Nocardiaceae;g__Rhodococcus;	4.05482118238586e-05	3.65368329358334e-10	9.55730518187965e-06	7.77174059957289e-05	7.9619848439337e-09	4.46149774289243e-05	0.533555555555556	1
k__Bacteria;p__Firmicutes;c__Clostridia;o__Clostridiales;f__Ruminococcaceae;g__Caproiciproducens;	8.44754412997053e-05	6.98766929897814e-09	4.17961400699219e-05	2.02741059119293e-05	6.69841937156946e-10	1.29406523904028e-05	0.174579365079365	1
k__Bacteria;p__Actinobacteria;c__Thermoleophilia;o__Solirubrobacterales;f__Solirubrobacteraceae;g__Solirubrobacter;	6.75803530397643e-06	1.82684164679167e-10	6.75803530397643e-06	3.37901765198821e-06	4.56710411697918e-11	3.37901765198821e-06	1	1
k__Bacteria;p__Firmicutes;c__Negativicutes;o__Selenomonadales;f__Veillonellaceae;g__Anaeroglobus;	0	0	0	0	0	0	1	1
k__Bacteria;p__Synergistetes;c__Synergistia;o__Synergistales;f__Synergistaceae;g__Fretibacterium;	0	0	0	0	0	0	1	1
k__Bacteria;p__Firmicutes;c__Clostridia;o__Clostridiales;f__Peptostreptococcaceae;g__Paraclostridium;	3.37901765198821e-06	4.56710411697918e-11	3.37901765198821e-06	5.74433000837996e-05	1.12502998081587e-08	5.303371523889e-05	0.36065873015873	1
k__Bacteria;p__Actinobacteria;c__unidentified_Actinobacteria;o__Propionibacteriales;f__Nocardioidaceae;g__Marmoricola;	2.02741059119293e-05	6.69841937156946e-10	1.29406523904028e-05	2.36531235639175e-05	1.01998658612535e-09	1.59686144211493e-05	0.910166666666667	1
k__Bacteria;p__Firmicutes;c__Clostridia;o__Clostridiales;f__Ruminococcaceae;g__Subdoligranulum;	7.77174059957289e-05	6.37872208338092e-09	3.99334511511994e-05	6.08223177357878e-05	1.03521026651528e-09	1.60873418136378e-05	0.777666666666667	1
k__Bacteria;p__Proteobacteria;c__Alphaproteobacteria;o__unidentified_Alphaproteobacteria;f__Acetobacteraceae;g__Gluconobacter;	2.70321412159057e-05	1.096104988075e-09	1.65537381584569e-05	1.35160706079529e-05	2.43578886238889e-10	7.80350700388757e-06	0.571087301587302	1
k__Bacteria;p__unidentified_Bacteria;c__unidentified_Bacteria;o__Campylobacterales;f__unidentified_Campylobacterales;g__Sulfurovum;	1.01370529559646e-05	1.67460484289236e-10	6.47032619520138e-06	1.35160706079529e-05	1.21789443119445e-10	5.51791271948562e-06	0.765396825396825	1
k__Bacteria;p__Firmicutes;c__Clostridia;o__Clostridiales;f__Lachnospiraceae;g__Catonella;	2.02741059119293e-05	6.69841937156946e-10	1.29406523904028e-05	0	0	0	0.142230158730159	1
k__Bacteria;p__Proteobacteria;c__Alphaproteobacteria;o__unidentified_Alphaproteobacteria;f__Acetobacteraceae;g__Acidiphilium;	0	0	0	4.39272294758468e-05	7.71840595769481e-09	4.39272294758468e-05	0.374507936507937	1
k__Bacteria;p__Proteobacteria;c__Gammaproteobacteria;o__Xanthomonadales;f__Xanthomonadaceae;g__Lysobacter;	0	0	0	3.37901765198821e-06	4.56710411697918e-11	3.37901765198821e-06	1	1
k__Bacteria;p__Firmicutes;c__Clostridia;o__Clostridiales;f__Lachnospiraceae;g__Anaerostipes;	6.75803530397643e-05	1.94863108991112e-09	2.20716508779425e-05	9.461249425567e-05	4.14084106606112e-09	3.21746836272757e-05	0.610484126984127	1
k__Bacteria;p__Firmicutes;c__Negativicutes;o__Selenomonadales;f__Veillonellaceae;g__unidentified_Veillonellaceae;	0	0	0	0	0	0	1	1
k__Bacteria;p__Proteobacteria;c__Gammaproteobacteria;o__unidentified_Gammaproteobacteria;f__Burkholderiaceae;g__unidentified_Burkholderiaceae;	6.75803530397643e-06	1.82684164679167e-10	6.75803530397643e-06	4.39272294758468e-05	1.38535491548368e-09	1.86101780988501e-05	0.0696746031746032	1
k__Bacteria;p__Bacteroidetes;c__Bacteroidia;o__Bacteroidales;f__Barnesiellaceae;g__Barnesiella;	3.37901765198821e-06	4.56710411697918e-11	3.37901765198821e-06	2.02741059119293e-05	6.69841937156946e-10	1.29406523904028e-05	0.250468253968254	1
k__Bacteria;p__Proteobacteria;c__Gammaproteobacteria;o__unidentified_Gammaproteobacteria;f__Burkholderiaceae;g__Sutterella;	6.75803530397643e-06	6.08947215597224e-11	3.90175350194378e-06	2.02741059119293e-05	1.03521026651528e-09	1.60873418136378e-05	0.529444444444444	1
k__Bacteria;p__Proteobacteria;c__Gammaproteobacteria;o__unidentified_Gammaproteobacteria;f__Burkholderiaceae;g__Delftia;	2.02741059119293e-05	1.03521026651528e-09	1.60873418136378e-05	4.7306247127835e-05	1.03521026651528e-09	1.60873418136378e-05	0.284134920634921	1
k__Bacteria;p__Firmicutes;c__Clostridia;o__Clostridiales;f__Ruminococcaceae;g__Harryflintia;	5.74433000837996e-05	2.96861767603646e-09	2.72425112463795e-05	3.71691941718704e-05	3.3339860053948e-09	2.88703394740813e-05	0.702523809523809	1
k__Bacteria;p__Bacteroidetes;c__Bacteroidia;o__Bacteroidales;f__Rikenellaceae;g__unidentified_Rikenellaceae;	0	0	0	0	0	0	1	1
k__Bacteria;p__Bacteroidetes;c__Bacteroidia;o__Chitinophagales;f__Chitinophagaceae;g__Flavisolibacter;	0	0	0	1.35160706079529e-05	2.43578886238889e-10	7.80350700388757e-06	0.0924365079365079	1
k__Bacteria;p__Proteobacteria;c__Alphaproteobacteria;o__Rhodobacterales;f__Rhodobacteraceae;g__Rhodobacter;	2.70321412159057e-05	9.74315544955558e-10	1.56070140077751e-05	0	0	0	0.0924365079365079	1
k__Bacteria;p__Bacteroidetes;c__Bacteroidia;o__Flavobacteriales;f__Flavobacteriaceae;g__Gillisia;	0	0	0	0	0	0	1	1
k__Bacteria;p__Actinobacteria;c__unidentified_Actinobacteria;o__Micrococcales;f__Micrococcaceae;g__Rothia;	3.04111588678939e-05	3.69935433475313e-09	3.04111588678939e-05	6.75803530397643e-06	1.82684164679167e-10	6.75803530397643e-06	0.561261904761905	1
k__Bacteria;p__Actinobacteria;c__unidentified_Actinobacteria;o__Frankiales;f__Acidothermaceae;g__Acidothermus;	3.37901765198821e-06	4.56710411697918e-11	3.37901765198821e-06	6.75803530397643e-06	1.82684164679167e-10	6.75803530397643e-06	1	1
k__Bacteria;p__Proteobacteria;c__Deltaproteobacteria;o__Myxococcales;f__Haliangiaceae;g__Haliangium;	0	0	0	3.37901765198821e-06	4.56710411697918e-11	3.37901765198821e-06	1	1
k__Bacteria;p__Proteobacteria;c__Alphaproteobacteria;o__Rhizobiales;f__unidentified_Rhizobiales;g__Devosia;	3.37901765198821e-06	4.56710411697918e-11	3.37901765198821e-06	0	0	0	1	1
k__Bacteria;p__Firmicutes;c__Clostridia;o__Clostridiales;f__Defluviitaleaceae;g__unidentified_Defluviitaleaceae;	0	0	0	0	0	0	1	1
k__Bacteria;p__Actinobacteria;c__unidentified_Actinobacteria;o__Micrococcales;f__Dermabacteraceae;g__Brachybacterium;	0	0	0	0	0	0	1	1
k__Bacteria;p__Proteobacteria;c__Alphaproteobacteria;o__Rhizobiales;f__Xanthobacteraceae;g__Bradyrhizobium;	0	0	0	1.35160706079529e-05	7.30736658716668e-10	1.35160706079529e-05	0.374507936507937	1
k__Bacteria;p__Firmicutes;c__Negativicutes;o__Selenomonadales;f__Acidaminococcaceae;g__Phascolarctobacterium;	3.37901765198821e-05	1.82684164679167e-10	6.75803530397643e-06	3.71691941718704e-05	1.01998658612535e-09	1.59686144211493e-05	0.891857142857143	1
k__Bacteria;p__Proteobacteria;c__Gammaproteobacteria;o__unidentified_Gammaproteobacteria;f__Burkholderiaceae;g__Massilia;	1.35160706079529e-05	2.43578886238889e-10	7.80350700388757e-06	1.68950882599411e-05	6.54618256767015e-10	1.27927543629882e-05	0.87031746031746	1
k__Bacteria;p__Proteobacteria;c__Gammaproteobacteria;o__unidentified_Gammaproteobacteria;f__Burkholderiaceae;g__Diaphorobacter;	0	0	0	2.36531235639175e-05	7.7640769988646e-10	1.3932046689974e-05	0.109571428571429	1
k__Bacteria;p__Firmicutes;c__Clostridia;o__Clostridiales;f__Peptostreptococcaceae;g__Terrisporobacter;	6.75803530397643e-06	1.82684164679167e-10	6.75803530397643e-06	3.37901765198821e-05	1.82684164679167e-10	6.75803530397643e-06	0.0157063492063492	0.735057142857143
k__Bacteria;p__Bacteroidetes;c__Bacteroidia;o__Bacteroidales;f__Tannerellaceae;g__Tannerella;	0	0	0	0	0	0	1	1
k__Bacteria;p__Firmicutes;c__Clostridia;o__Clostridiales;f__Christensenellaceae;g__Catabacter;	0	0	0	3.37901765198821e-05	2.00952581147084e-09	2.24138674232652e-05	0.163722222222222	1
k__Bacteria;p__Gracilibacteria;c__unidentified_Gracilibacteria;o__unidentified_Gracilibacteria;f__unidentified_Gracilibacteria;g__unidentified_Gracilibacteria;	0	0	0	0	0	0	1	1
k__Bacteria;p__Actinobacteria;c__unidentified_Actinobacteria;o__Streptomycetales;f__Streptomycetaceae;g__Streptomyces;	3.71691941718704e-05	1.14177602924479e-09	1.68950882599411e-05	5.74433000837996e-05	1.67460484289236e-10	6.47032619520138e-06	0.307388888888889	1
k__Bacteria;p__Actinobacteria;c__unidentified_Actinobacteria;o__Pseudonocardiales;f__Pseudonocardiaceae;g__Amycolatopsis;	0	0	0	0	0	0	1	1
k__Bacteria;p__Proteobacteria;c__Alphaproteobacteria;o__Rhizobiales;f__Beijerinckiaceae;g__Bosea;	0	0	0	0	0	0	1	1
k__Bacteria;p__Firmicutes;c__Erysipelotrichia;o__Erysipelotrichales;f__Erysipelotrichaceae;g__Holdemanella;	4.05482118238586e-05	8.52526101836113e-10	1.45990248119191e-05	4.7306247127835e-05	1.03521026651528e-09	1.60873418136378e-05	0.818873015873016	1
k__Bacteria;p__Bacteroidetes;c__Bacteroidia;o__Bacteroidales;f__Porphyromonadaceae;g__Falsiporphyromonas;	1.01370529559646e-05	1.67460484289236e-10	6.47032619520138e-06	1.01370529559646e-05	1.67460484289236e-10	6.47032619520138e-06	1	1
k__Bacteria;p__Firmicutes;c__Erysipelotrichia;o__Erysipelotrichales;f__Erysipelotrichaceae;g__Solobacterium;	3.37901765198821e-06	4.56710411697918e-11	3.37901765198821e-06	0	0	0	1	1
k__Bacteria;p__Proteobacteria;c__Gammaproteobacteria;o__unidentified_Gammaproteobacteria;f__unidentified_Gammaproteobacteria;g__Steroidobacter;	0	0	0	2.02741059119293e-05	1.6441574821125e-09	2.02741059119293e-05	0.374507936507937	1
k__Bacteria;p__Proteobacteria;c__Alphaproteobacteria;o__Caulobacterales;f__Caulobacteraceae;g__Phenylobacterium;	0	0	0	0	0	0	1	1
k__Bacteria;p__Proteobacteria;c__Gammaproteobacteria;o__Cardiobacteriales;f__Cardiobacteriaceae;g__Cardiobacterium;	0	0	0	0	0	0	1	1
k__Bacteria;p__Bacteroidetes;c__Bacteroidia;o__Cytophagales;f__Spirosomaceae;g__Fibrella;	0	0	0	0	0	0	1	1
k__Bacteria;p__Actinobacteria;c__unidentified_Actinobacteria;o__Frankiales;f__Geodermatophilaceae;g__Blastococcus;	0	0	0	6.75803530397643e-06	1.82684164679167e-10	6.75803530397643e-06	0.49999915524416	1
k__Bacteria;p__Proteobacteria;c__Alphaproteobacteria;o__unidentified_Alphaproteobacteria;f__Geminicoccaceae;g__Candidatus_Alysiosphaera;	0	0	0	0	0	0	1	1
k__Bacteria;p__Actinobacteria;c__unidentified_Actinobacteria;o__Streptosporangiales;f__Thermomonosporaceae;g__Actinocorallia;	0	0	0	0	0	0	1	1
k__Bacteria;p__Verrucomicrobia;c__Verrucomicrobiae;o__Chthoniobacterales;f__Chthoniobacteraceae;g__Candidatus_Udaeobacter;	1.35160706079529e-05	3.65368329358334e-10	9.55730518187965e-06	3.37901765198821e-06	4.56710411697918e-11	3.37901765198821e-06	0.42047619047619	1
k__Bacteria;p__Firmicutes;c__Clostridia;o__Clostridiales;f__Ruminococcaceae;g__Ethanoligenens;	0	0	0	0	0	0	1	1
k__Bacteria;p__Firmicutes;c__Clostridia;o__Clostridiales;f__Peptostreptococcaceae;g__Intestinibacter;	2.36531235639175e-05	5.32828813647571e-10	1.15415425057439e-05	1.68950882599411e-05	2.89249927408681e-10	8.50367460878944e-06	0.728555555555556	1
k__Bacteria;p__Deinococcus-Thermus;c__Deinococci;o__Deinococcales;f__Deinococcaceae;g__Deinococcus;	3.37901765198821e-06	4.56710411697918e-11	3.37901765198821e-06	0	0	0	1	1
k__Bacteria;p__Actinobacteria;c__unidentified_Actinobacteria;o__Micrococcales;f__Dermacoccaceae;g__Dermacoccus;	0	0	0	0	0	0	1	1
k__Bacteria;p__Nitrospirae;c__Nitrospira;o__Nitrospirales;f__Nitrospiraceae;g__unidentified_Nitrospiraceae;	0	0	0	0	0	0	1	1
k__Bacteria;p__Firmicutes;c__Bacilli;o__Bacillales;f__Planococcaceae;g__Sporosarcina;	1.01370529559646e-05	4.11039370528126e-10	1.01370529559646e-05	0	0	0	0.24999873286624	1
k__Bacteria;p__Chloroflexi;c__unidentified_Chloroflexi;o__unidentified_Chloroflexi;f__unidentified_Chloroflexi;g__unidentified_Chloroflexi;	0	0	0	0	0	0	1	1
k__Bacteria;p__Actinobacteria;c__unidentified_Actinobacteria;o__Micrococcales;f__Microbacteriaceae;g__Galbitalea;	0	0	0	0	0	0	1	1
k__Bacteria;p__Actinobacteria;c__unidentified_Actinobacteria;o__Propionibacteriales;f__Nocardioidaceae;g__Kribbella;	3.37901765198821e-06	4.56710411697918e-11	3.37901765198821e-06	0	0	0	1	1
k__Bacteria;p__Actinobacteria;c__unidentified_Actinobacteria;o__Bifidobacteriales;f__Bifidobacteriaceae;g__Gardnerella;	0	0	0	2.02741059119293e-05	6.69841937156946e-10	1.29406523904028e-05	0.142230158730159	1
k__Bacteria;p__Firmicutes;c__Clostridia;o__Clostridiales;f__Ruminococcaceae;g__Flavonifractor;	2.02741059119293e-05	3.04473607798612e-10	8.72458606179416e-06	1.68950882599411e-05	4.11039370528126e-10	1.01370529559646e-05	0.860388888888889	1
k__Bacteria;p__Proteobacteria;c__Gammaproteobacteria;o__unidentified_Gammaproteobacteria;f__unidentified_Gammaproteobacteria;g__Acidibacter;	0	0	0	1.01370529559646e-05	4.11039370528126e-10	1.01370529559646e-05	0.24999873286624	1
k__Bacteria;p__Firmicutes;c__Bacilli;o__Bacillales;f__Paenibacillaceae;g__Aneurinibacillus;	6.75803530397643e-06	1.82684164679167e-10	6.75803530397643e-06	0	0	0	0.49999915524416	1
k__Bacteria;p__Fusobacteria;c__Fusobacteriia;o__Fusobacteriales;f__Fusobacteriaceae;g__Cetobacterium;	0	0	0	3.37901765198821e-06	4.56710411697918e-11	3.37901765198821e-06	1	1
k__Bacteria;p__Fusobacteria;c__Fusobacteriia;o__Fusobacteriales;f__Fusobacteriaceae;g__Psychrilyobacter;	0	0	0	6.75803530397643e-06	1.82684164679167e-10	6.75803530397643e-06	0.49999915524416	1
k__Bacteria;p__Proteobacteria;c__Gammaproteobacteria;o__Aeromonadales;f__Aeromonadaceae;g__Aeromonas;	3.37901765198821e-06	4.56710411697918e-11	3.37901765198821e-06	0	0	0	1	1
k__Bacteria;p__Firmicutes;c__Clostridia;o__Clostridiales;f__Eubacteriaceae;g__Anaerofustis;	1.68950882599411e-05	6.54618256767015e-10	1.27927543629882e-05	0	0	0	0.217261904761905	1
k__Bacteria;p__Actinobacteria;c__unidentified_Actinobacteria;o__Streptosporangiales;f__Nocardiopsaceae;g__Nocardiopsis;	0	0	0	0	0	0	1	1
k__Bacteria;p__Firmicutes;c__Negativicutes;o__Selenomonadales;f__Veillonellaceae;g__Megasphaera;	3.37901765198821e-06	4.56710411697918e-11	3.37901765198821e-06	1.35160706079529e-05	7.30736658716668e-10	1.35160706079529e-05	0.578706349206349	1
k__Bacteria;p__Actinobacteria;c__unidentified_Actinobacteria;o__Actinomycetales;f__Actinomycetaceae;g__Actinomyces;	3.37901765198821e-06	4.56710411697918e-11	3.37901765198821e-06	0	0	0	1	1
k__Bacteria;p__Acidobacteria;c__unidentified_Acidobacteria;o__unidentified_Acidobacteria;f__unidentified_Acidobacteria;g__Aridibacter;	0	0	0	0	0	0	1	1
k__Bacteria;p__Actinobacteria;c__unidentified_Actinobacteria;o__Pseudonocardiales;f__Pseudonocardiaceae;g__Lechevalieria;	0	0	0	0	0	0	1	1
k__Bacteria;p__Proteobacteria;c__Gammaproteobacteria;o__unidentified_Gammaproteobacteria;f__Burkholderiaceae;g__Achromobacter;	3.37901765198821e-06	4.56710411697918e-11	3.37901765198821e-06	2.02741059119293e-05	3.04473607798612e-10	8.72458606179416e-06	0.0832142857142857	1
k__Bacteria;p__Oxyphotobacteria;c__unidentified_Oxyphotobacteria;o__Nostocales;f__Microcystaceae;g__unidentified_Microcystaceae;	0	0	0	0	0	0	1	1
k__Bacteria;p__Proteobacteria;c__Alphaproteobacteria;o__Sphingomonadales;f__Sphingomonadaceae;g__Altererythrobacter;	0	0	0	0	0	0	1	1
k__Bacteria;p__Proteobacteria;c__Deltaproteobacteria;o__Desulfobacterales;f__Desulfobulbaceae;g__Desulfobulbus;	0	0	0	0	0	0	1	1
k__Bacteria;p__Actinobacteria;c__unidentified_Actinobacteria;o__Streptosporangiales;f__Thermomonosporaceae;g__Actinomadura;	1.68950882599411e-05	1.67460484289236e-10	6.47032619520138e-06	3.37901765198821e-06	4.56710411697918e-11	3.37901765198821e-06	0.0736269841269841	1
k__Bacteria;p__Acidobacteria;c__unidentified_Acidobacteria;o__unidentified_Acidobacteria;f__Pyrinomonadaceae;g__unidentified_Pyrinomonadaceae;	0	0	0	1.68950882599411e-05	4.11039370528126e-10	1.01370529559646e-05	0.117888888888889	1
k__Bacteria;p__Acidobacteria;c__unidentified_Acidobacteria;o__unidentified_Acidobacteria;f__unidentified_Acidobacteria;g__unidentified_Acidobacteria;	0	0	0	0	0	0	1	1
k__Bacteria;p__Actinobacteria;c__unidentified_Actinobacteria;o__Streptosporangiales;f__Streptosporangiaceae;g__Nonomuraea;	0	0	0	0	0	0	1	1
k__Bacteria;p__Proteobacteria;c__Gammaproteobacteria;o__Oceanospirillales;f__Halomonadaceae;g__Halomonas;	0	0	0	0	0	0	1	1
k__Bacteria;p__Firmicutes;c__Bacilli;o__Bacillales;f__Bacillaceae;g__Halobacillus;	0	0	0	1.01370529559646e-05	4.11039370528126e-10	1.01370529559646e-05	0.24999873286624	1
k__Bacteria;p__Actinobacteria;c__Coriobacteriia;o__Coriobacteriales;f__Coriobacteriaceae;g__Collinsella;	2.02741059119293e-05	3.04473607798612e-10	8.72458606179416e-06	0	0	0	0.031515873015873	0.819412698412698
k__Bacteria;p__Firmicutes;c__Clostridia;o__Clostridiales;f__Lachnospiraceae;g__Oribacterium;	1.01370529559646e-05	4.11039370528126e-10	1.01370529559646e-05	0	0	0	0.24999873286624	1
k__Bacteria;p__Proteobacteria;c__Gammaproteobacteria;o__Pseudomonadales;f__Moraxellaceae;g__Moraxella;	0	0	0	0	0	0	1	1
k__Bacteria;p__Bacteroidetes;c__Bacteroidia;o__Flavobacteriales;f__unidentified_Flavobacteriales;g__Elizabethkingia;	1.01370529559646e-05	4.11039370528126e-10	1.01370529559646e-05	1.68950882599411e-05	4.11039370528126e-10	1.01370529559646e-05	0.723960317460317	1
k__Bacteria;p__Bacteroidetes;c__Bacteroidia;o__Chitinophagales;f__Chitinophagaceae;g__Taibaiella;	0	0	0	0	0	0	1	1
k__Bacteria;p__Proteobacteria;c__Alphaproteobacteria;o__Rhizobiales;f__Beijerinckiaceae;g__Microvirga;	0	0	0	0	0	0	1	1
k__Bacteria;p__Proteobacteria;c__Alphaproteobacteria;o__unidentified_Alphaproteobacteria;f__unidentified_Alphaproteobacteria;g__unidentified_Alphaproteobacteria;	1.01370529559646e-05	4.11039370528126e-10	1.01370529559646e-05	0	0	0	0.24999873286624	1
k__Bacteria;p__Bacteroidetes;c__Bacteroidia;o__Chitinophagales;f__Chitinophagaceae;g__Segetibacter;	0	0	0	2.02741059119293e-05	3.04473607798612e-10	8.72458606179416e-06	0.031515873015873	0.819412698412698
k__Bacteria;p__Actinobacteria;c__unidentified_Actinobacteria;o__Frankiales;f__Frankiaceae;g__Jatrophihabitans;	0	0	0	3.37901765198821e-06	4.56710411697918e-11	3.37901765198821e-06	1	1
k__Bacteria;p__Bacteroidetes;c__Bacteroidia;o__Cytophagales;f__Microscillaceae;g__Ohtaekwangia;	6.75803530397643e-06	1.82684164679167e-10	6.75803530397643e-06	0	0	0	0.49999915524416	1
k__Bacteria;p__Proteobacteria;c__Alphaproteobacteria;o__Rhizobiales;f__unidentified_Rhizobiales;g__unidentified_Rhizobiales;	0	0	0	0	0	0	1	1
k__Archaea;p__Euryarchaeota;c__Methanobacteria;o__Methanobacteriales;f__Methanobacteriaceae;g__Methanobacterium;	6.75803530397643e-06	1.82684164679167e-10	6.75803530397643e-06	1.01370529559646e-05	4.11039370528126e-10	1.01370529559646e-05	1	1
k__Bacteria;p__Proteobacteria;c__Alphaproteobacteria;o__Caulobacterales;f__Caulobacteraceae;g__Brevundimonas;	3.37901765198821e-06	4.56710411697918e-11	3.37901765198821e-06	1.35160706079529e-05	2.43578886238889e-10	7.80350700388757e-06	0.281039682539683	1
k__Bacteria;p__Proteobacteria;c__Gammaproteobacteria;o__unidentified_Gammaproteobacteria;f__Nitrosomonadaceae;g__Nitrosospira;	0	0	0	0	0	0	1	1
k__Bacteria;p__Proteobacteria;c__Gammaproteobacteria;o__Xanthomonadales;f__Rhodanobacteraceae;g__Dokdonella;	3.37901765198821e-06	4.56710411697918e-11	3.37901765198821e-06	6.75803530397643e-06	1.82684164679167e-10	6.75803530397643e-06	1	1
k__Bacteria;p__Actinobacteria;c__unidentified_Actinobacteria;o__Corynebacteriales;f__Corynebacteriaceae;g__unidentified_Corynebacteriaceae;	0	0	0	1.01370529559646e-05	1.67460484289236e-10	6.47032619520138e-06	0.24999873286624	1
k__Bacteria;p__Proteobacteria;c__Alphaproteobacteria;o__Rhodobacterales;f__Rhodobacteraceae;g__Paracoccus;	0	0	0	0	0	0	1	1
k__Bacteria;p__Bacteroidetes;c__Bacteroidia;o__Sphingobacteriales;f__Sphingobacteriaceae;g__Sphingobacterium;	0	0	0	0	0	0	1	1
k__Bacteria;p__Proteobacteria;c__Gammaproteobacteria;o__Xanthomonadales;f__Xanthomonadaceae;g__Pseudoxanthomonas;	1.68950882599411e-05	4.11039370528126e-10	1.01370529559646e-05	0	0	0	0.117888888888889	1
k__Bacteria;p__Gemmatimonadetes;c__unidentified_Gemmatimonadetes;o__Gemmatimonadales;f__Gemmatimonadaceae;g__Gemmatirosa;	0	0	0	0	0	0	1	1
k__Bacteria;p__Bacteroidetes;c__Bacteroidia;o__Bacteroidales;f__Prevotellaceae;g__Paraprevotella;	0	0	0	2.02741059119293e-05	1.82684164679167e-10	6.75803530397643e-06	0.0117857142857143	0.689464285714286
k__Bacteria;p__Firmicutes;c__Clostridia;o__Clostridiales;f__unidentified_Clostridiales;g__Candidatus_Arthromitus;	0	0	0	0	0	0	1	1
k__Bacteria;p__Bacteroidetes;c__Bacteroidia;o__Flavobacteriales;f__unidentified_Flavobacteriales;g__Bergeyella;	0	0	0	3.37901765198821e-06	4.56710411697918e-11	3.37901765198821e-06	1	1
k__Bacteria;p__Actinobacteria;c__unidentified_Actinobacteria;o__Propionibacteriales;f__Propionibacteriaceae;g__Cutibacterium;	0	0	0	6.75803530397643e-06	1.82684164679167e-10	6.75803530397643e-06	0.49999915524416	1
k__Bacteria;p__Acidobacteria;c__Acidobacteriia;o__Solibacterales;f__unidentified_Solibacterales;g__Bryobacter;	0	0	0	3.37901765198821e-06	4.56710411697918e-11	3.37901765198821e-06	1	1
k__Bacteria;p__Bacteroidetes;c__Bacteroidia;o__Flavobacteriales;f__unidentified_Flavobacteriales;g__Cloacibacterium;	0	0	0	0	0	0	1	1
k__Archaea;p__Thaumarchaeota;c__Nitrososphaeria;o__Nitrososphaerales;f__Nitrososphaeraceae;g__Candidatus_Nitrososphaera;	0	0	0	0	0	0	1	1
k__Bacteria;p__Bacteroidetes;c__Bacteroidia;o__Chitinophagales;f__Chitinophagaceae;g__Ferruginibacter;	0	0	0	3.37901765198821e-06	4.56710411697918e-11	3.37901765198821e-06	1	1
k__Bacteria;p__Firmicutes;c__Negativicutes;o__Selenomonadales;f__Veillonellaceae;g__Allisonella;	0	0	0	6.75803530397643e-06	1.82684164679167e-10	6.75803530397643e-06	0.49999915524416	1
k__Bacteria;p__Actinobacteria;c__unidentified_Actinobacteria;o__Propionibacteriales;f__Nocardioidaceae;g__Flindersiella;	3.37901765198821e-06	4.56710411697918e-11	3.37901765198821e-06	0	0	0	1	1
k__Bacteria;p__Proteobacteria;c__Gammaproteobacteria;o__unidentified_Gammaproteobacteria;f__unidentified_Gammaproteobacteria;g__Methylophaga;	0	0	0	6.75803530397643e-06	1.82684164679167e-10	6.75803530397643e-06	0.49999915524416	1
k__Bacteria;p__Proteobacteria;c__Alphaproteobacteria;o__Sphingomonadales;f__Sphingomonadaceae;g__unidentified_Sphingomonadaceae;	0	0	0	0	0	0	1	1
k__Bacteria;p__Firmicutes;c__Bacilli;o__Lactobacillales;f__Leuconostocaceae;g__Weissella;	0	0	0	1.01370529559646e-05	1.67460484289236e-10	6.47032619520138e-06	0.24999873286624	1
k__Bacteria;p__Actinobacteria;c__Coriobacteriia;o__Coriobacteriales;f__Atopobiaceae;g__Atopobium;	0	0	0	0	0	0	1	1
k__Bacteria;p__Proteobacteria;c__Deltaproteobacteria;o__Myxococcales;f__Polyangiaceae;g__Polyangium;	0	0	0	6.75803530397643e-06	1.82684164679167e-10	6.75803530397643e-06	0.49999915524416	1
k__Bacteria;p__Tenericutes;c__Mollicutes;o__Entomoplasmatales;f__Spiroplasmataceae;g__Spiroplasma;	0	0	0	1.01370529559646e-05	1.67460484289236e-10	6.47032619520138e-06	0.24999873286624	1
k__Bacteria;p__Proteobacteria;c__Alphaproteobacteria;o__Rhizobiales;f__Rhizobiaceae;g__Mesorhizobium;	0	0	0	3.37901765198821e-06	4.56710411697918e-11	3.37901765198821e-06	1	1
k__Bacteria;p__Bacteroidetes;c__Bacteroidia;o__Cytophagales;f__Hymenobacteraceae;g__Pontibacter;	6.75803530397643e-06	1.82684164679167e-10	6.75803530397643e-06	0	0	0	0.49999915524416	1
k__Bacteria;p__Firmicutes;c__Clostridia;o__Clostridiales;f__Peptostreptococcaceae;g__Peptostreptococcus;	6.75803530397643e-06	1.82684164679167e-10	6.75803530397643e-06	3.37901765198821e-06	4.56710411697918e-11	3.37901765198821e-06	1	1
k__Bacteria;p__Verrucomicrobia;c__Verrucomicrobiae;o__Chthoniobacterales;f__Chthoniobacteraceae;g__Chthoniobacter;	0	0	0	0	0	0	1	1
k__Bacteria;p__Proteobacteria;c__Deltaproteobacteria;o__Bdellovibrionales;f__Bacteriovoracaceae;g__Bacteriovorax;	0	0	0	0	0	0	1	1
k__Bacteria;p__Proteobacteria;c__Alphaproteobacteria;o__Caulobacterales;f__Caulobacteraceae;g__Caulobacter;	0	0	0	3.37901765198821e-06	4.56710411697918e-11	3.37901765198821e-06	1	1
k__Bacteria;p__Proteobacteria;c__Gammaproteobacteria;o__Pseudomonadales;f__Moraxellaceae;g__Enhydrobacter;	0	0	0	3.37901765198821e-06	4.56710411697918e-11	3.37901765198821e-06	1	1
k__Bacteria;p__Firmicutes;c__Bacilli;o__Lactobacillales;f__Leuconostocaceae;g__Leuconostoc;	0	0	0	0	0	0	1	1
k__Bacteria;p__Proteobacteria;c__Alphaproteobacteria;o__Rhizobiales;f__Beijerinckiaceae;g__Methylobacterium;	0	0	0	3.37901765198821e-06	4.56710411697918e-11	3.37901765198821e-06	1	1
k__Bacteria;p__Actinobacteria;c__Coriobacteriia;o__Coriobacteriales;f__Eggerthellaceae;g__Eggerthella;	6.75803530397643e-06	6.08947215597224e-11	3.90175350194378e-06	0	0	0	0.49999915524416	1
k__Archaea;p__Euryarchaeota;c__Methanomicrobia;o__Methanomicrobiales;f__Methanocorpusculaceae;g__Methanocorpusculum;	0	0	0	0	0	0	1	1
k__Bacteria;p__Tenericutes;c__Mollicutes;o__Mycoplasmatales;f__Mycoplasmataceae;g__Candidatus_Bacilloplasma;	3.37901765198821e-06	4.56710411697918e-11	3.37901765198821e-06	0	0	0	1	1
k__Bacteria;p__Proteobacteria;c__Alphaproteobacteria;o__Rhizobiales;f__Hyphomicrobiaceae;g__Pedomicrobium;	0	0	0	3.37901765198821e-06	4.56710411697918e-11	3.37901765198821e-06	1	1
k__Bacteria;p__Bacteroidetes;c__Bacteroidia;o__Chitinophagales;f__Chitinophagaceae;g__Flavitalea;	0	0	0	6.75803530397643e-06	6.08947215597224e-11	3.90175350194378e-06	0.49999915524416	1
k__Bacteria;p__Firmicutes;c__Erysipelotrichia;o__Erysipelotrichales;f__Erysipelotrichaceae;g__Faecalitalea;	0	0	0	0	0	0	1	1
Others	0.656320114616279	0.00287591940735303	0.0268137996531312	0.612838915470494	0.00437813031919427	0.0330837207671472	0.359190476190476	1
