# Supplementary material for: Spermidine Affects Cardiac Function in Heart Failure Mice by Influencing the Gut Microbiota and Cardiac Galectin-3
Source: Front Cardiovasc Med. 2021 Dec 2;8:765591. doi: 10.3389/fcvm.2021.765591 (PMC8674475; doi:10.3389/fcvm.2021.765591)
Supplement: Supplementary file 1 [file Data_Sheet_1.zip › additional files/gut microbiota/LDA score (Figure 6E).xlsx]

## Sheet: Sheet1
Class	HF	HF	HF	HF.S	HF.S	HF.S	HF.S
Archaea	0	4.05482e-05	4.05482e-05	0	0	2.70321e-05	0
Archaea|Euryarchaeota	0	4.05482e-05	4.05482e-05	0	0	2.70321e-05	0
Archaea|Euryarchaeota|Methanobacteria	0	4.05482e-05	4.05482e-05	0	0	2.70321e-05	0
Archaea|Euryarchaeota|Methanobacteria|Methanobacteriales	0	4.05482e-05	4.05482e-05	0	0	2.70321e-05	0
Archaea|Euryarchaeota|Methanobacteria|Methanobacteriales|Methanobacteriaceae	0	4.05482e-05	4.05482e-05	0	0	2.70321e-05	0
Archaea|Euryarchaeota|Methanobacteria|Methanobacteriales|Methanobacteriaceae|Methanobacterium	0	4.05482e-05	4.05482e-05	0	0	2.70321e-05	0
Archaea|Euryarchaeota|Methanobacteria|Methanobacteriales|Methanobacteriaceae|Methanobacterium|Methanobacterium_beijingense	0	4.05482e-05	4.05482e-05	0	0	2.70321e-05	0
Bacteria	1	0.999959	0.999959	1	1	0.999973	1
Bacteria|Acidobacteria	2.70321e-05	1.35161e-05	6.75804e-05	0	1.35161e-05	8.10964e-05	0
Bacteria|Acidobacteria|Acidobacteriia	0	0	6.75804e-05	0	0	4.05482e-05	0
Bacteria|Acidobacteria|Acidobacteriia|Acidobacteriales	0	0	5.40643e-05	0	0	0	0
Bacteria|Acidobacteria|Acidobacteriia|Solibacterales	0	0	1.35161e-05	0	0	4.05482e-05	0
Bacteria|Acidobacteria|Acidobacteriia|Solibacterales|unidentified_Solibacterales	0	0	1.35161e-05	0	0	4.05482e-05	0
Bacteria|Acidobacteria|Acidobacteriia|Solibacterales|unidentified_Solibacterales|Bryobacter	0	0	1.35161e-05	0	0	0	0
Bacteria|Acidobacteria|Holophagae	0	1.35161e-05	0	0	0	2.70321e-05	0
Bacteria|Acidobacteria|unidentified_Acidobacteria	2.70321e-05	0	0	0	0	0	0
Bacteria|Acidobacteria|unidentified_Acidobacteria|unidentified_Acidobacteria	2.70321e-05	0	0	0	0	0	0
Bacteria|Acidobacteria|unidentified_Acidobacteria|unidentified_Acidobacteria|Pyrinomonadaceae	2.70321e-05	0	0	0	0	0	0
Bacteria|Acidobacteria|unidentified_Acidobacteria|unidentified_Acidobacteria|Pyrinomonadaceae|unidentified_Pyrinomonadaceae	2.70321e-05	0	0	0	0	0	0
Bacteria|Acidobacteria|unidentified_Acidobacteria|unidentified_Acidobacteria|Pyrinomonadaceae|unidentified_Pyrinomonadaceae|Acidobacterium_sp_Ac_12_G8	2.70321e-05	0	0	0	0	0	0
Bacteria|Actinobacteria	0.000865029	0.00113535	0.00104074	0.00148677	0.000986673	0.00140567	0.00122996
Bacteria|Actinobacteria|Acidimicrobiia	0	0	0	0	0	0	6.75804e-05
Bacteria|Actinobacteria|Acidimicrobiia|Actinomarinales	0	0	0	0	0	0	6.75804e-05
Bacteria|Actinobacteria|Coriobacteriia	0.000418998	0.000500095	0.000486579	0.00101371	0.00068932	0.000243289	0.000648771
Bacteria|Actinobacteria|Coriobacteriia|Coriobacteriales	0.000418998	0.000500095	0.000486579	0.00101371	0.00068932	0.000243289	0.000648771
Bacteria|Actinobacteria|Coriobacteriia|Coriobacteriales|Atopobiaceae	4.05482e-05	2.70321e-05	0	0	0	0	1.35161e-05
Bacteria|Actinobacteria|Coriobacteriia|Coriobacteriales|Atopobiaceae|Atopobium	0	2.70321e-05	0	0	0	0	0
Bacteria|Actinobacteria|Coriobacteriia|Coriobacteriales|Coriobacteriaceae	0	1.35161e-05	0	1.35161e-05	0	2.70321e-05	4.05482e-05
Bacteria|Actinobacteria|Coriobacteriia|Coriobacteriales|Coriobacteriaceae|Collinsella	0	1.35161e-05	0	1.35161e-05	0	2.70321e-05	4.05482e-05
Bacteria|Actinobacteria|Coriobacteriia|Coriobacteriales|Eggerthellaceae	0.00037845	0.000459546	0.000486579	0.00100019	0.00068932	0.000202741	0.000594707
Bacteria|Actinobacteria|Coriobacteriia|Coriobacteriales|Eggerthellaceae|Eggerthella	0	0	0	0	0	1.35161e-05	1.35161e-05
Bacteria|Actinobacteria|Coriobacteriia|Coriobacteriales|Eggerthellaceae|Enterorhabdus	0.00037845	0.000459546	0.000486579	0.00100019	0.00068932	0.000189225	0.000581191
Bacteria|Actinobacteria|Thermoleophilia	6.75804e-05	2.70321e-05	0.000148677	9.46125e-05	0	6.75804e-05	0
Bacteria|Actinobacteria|Thermoleophilia|Gaiellales	6.75804e-05	2.70321e-05	8.10964e-05	6.75804e-05	0	6.75804e-05	0
Bacteria|Actinobacteria|Thermoleophilia|Gaiellales|Gaiellaceae	0	1.35161e-05	1.35161e-05	1.35161e-05	0	2.70321e-05	0
Bacteria|Actinobacteria|Thermoleophilia|Gaiellales|Gaiellaceae|Gaiella	0	1.35161e-05	1.35161e-05	1.35161e-05	0	2.70321e-05	0
Bacteria|Actinobacteria|Thermoleophilia|Gaiellales|unidentified_Gaiellales	0	0	0	0	0	2.70321e-05	0
Bacteria|Actinobacteria|Thermoleophilia|Gaiellales|unidentified_Gaiellales|unidentified_Gaiellales	0	0	0	0	0	2.70321e-05	0
Bacteria|Actinobacteria|Thermoleophilia|Gaiellales|unidentified_Gaiellales|unidentified_Gaiellales|bacterium_Ellin6510	0	0	0	0	0	2.70321e-05	0
Bacteria|Actinobacteria|Thermoleophilia|Solirubrobacterales	0	0	6.75804e-05	2.70321e-05	0	0	0
Bacteria|Actinobacteria|Thermoleophilia|Solirubrobacterales|Solirubrobacteraceae	0	0	1.35161e-05	2.70321e-05	0	0	0
Bacteria|Actinobacteria|Thermoleophilia|Solirubrobacterales|Solirubrobacteraceae|Solirubrobacter	0	0	1.35161e-05	2.70321e-05	0	0	0
Bacteria|Actinobacteria|unidentified_Actinobacteria	0.00037845	0.000608223	0.000364934	0.00037845	0.000297354	0.0010948	0.000513611
Bacteria|Actinobacteria|unidentified_Actinobacteria|Actinomycetales	0	5.40643e-05	0	0	0	0	1.35161e-05
Bacteria|Actinobacteria|unidentified_Actinobacteria|Actinomycetales|Actinomycetaceae	0	5.40643e-05	0	0	0	0	1.35161e-05
Bacteria|Actinobacteria|unidentified_Actinobacteria|Actinomycetales|Actinomycetaceae|Actinomyces	0	5.40643e-05	0	0	0	0	1.35161e-05
Bacteria|Actinobacteria|unidentified_Actinobacteria|Bifidobacteriales	0.000108129	0.000135161	0.000108129	0.000108129	0.000162193	0.000783932	0.000256805
Bacteria|Actinobacteria|unidentified_Actinobacteria|Bifidobacteriales|Bifidobacteriaceae	0.000108129	0.000135161	0.000108129	0.000108129	0.000162193	0.000783932	0.000256805
Bacteria|Actinobacteria|unidentified_Actinobacteria|Bifidobacteriales|Bifidobacteriaceae|Bifidobacterium	0.000108129	0.000135161	9.46125e-05	0.000108129	0.000162193	0.000783932	0.000256805
Bacteria|Actinobacteria|unidentified_Actinobacteria|Bifidobacteriales|Bifidobacteriaceae|Gardnerella	0	0	1.35161e-05	0	0	0	0
Bacteria|Actinobacteria|unidentified_Actinobacteria|Corynebacteriales	9.46125e-05	6.75804e-05	5.40643e-05	6.75804e-05	2.70321e-05	9.46125e-05	2.70321e-05
Bacteria|Actinobacteria|unidentified_Actinobacteria|Corynebacteriales|Corynebacteriaceae	0	4.05482e-05	5.40643e-05	2.70321e-05	0	2.70321e-05	0
Bacteria|Actinobacteria|unidentified_Actinobacteria|Corynebacteriales|Corynebacteriaceae|Corynebacterium	0	2.70321e-05	1.35161e-05	2.70321e-05	0	2.70321e-05	0
Bacteria|Actinobacteria|unidentified_Actinobacteria|Corynebacteriales|Corynebacteriaceae|unidentified_Corynebacteriaceae	0	1.35161e-05	4.05482e-05	0	0	0	0
Bacteria|Actinobacteria|unidentified_Actinobacteria|Corynebacteriales|Nocardiaceae	9.46125e-05	2.70321e-05	0	4.05482e-05	2.70321e-05	6.75804e-05	2.70321e-05
Bacteria|Actinobacteria|unidentified_Actinobacteria|Corynebacteriales|Nocardiaceae|Rhodococcus	9.46125e-05	2.70321e-05	0	4.05482e-05	2.70321e-05	6.75804e-05	2.70321e-05
Bacteria|Actinobacteria|unidentified_Actinobacteria|Corynebacteriales|Nocardiaceae|Rhodococcus|Rhodococcus_erythropolis	9.46125e-05	2.70321e-05	0	4.05482e-05	2.70321e-05	6.75804e-05	2.70321e-05
Bacteria|Actinobacteria|unidentified_Actinobacteria|Frankiales	0	6.75804e-05	2.70321e-05	1.35161e-05	0	0	0
Bacteria|Actinobacteria|unidentified_Actinobacteria|Frankiales|Acidothermaceae	0	0	0	1.35161e-05	0	0	0
Bacteria|Actinobacteria|unidentified_Actinobacteria|Frankiales|Acidothermaceae|Acidothermus	0	0	0	1.35161e-05	0	0	0
Bacteria|Actinobacteria|unidentified_Actinobacteria|Frankiales|Geodermatophilaceae	0	6.75804e-05	1.35161e-05	0	0	0	0
Bacteria|Actinobacteria|unidentified_Actinobacteria|Frankiales|Geodermatophilaceae|Blastococcus	0	6.75804e-05	1.35161e-05	0	0	0	0
Bacteria|Actinobacteria|unidentified_Actinobacteria|Micrococcales	2.70321e-05	0.000148677	0.000162193	5.40643e-05	1.35161e-05	2.70321e-05	0.000162193
Bacteria|Actinobacteria|unidentified_Actinobacteria|Micrococcales|Dermabacteraceae	0	0	1.35161e-05	0	0	0	0
Bacteria|Actinobacteria|unidentified_Actinobacteria|Micrococcales|Dermabacteraceae|Brachybacterium	0	0	1.35161e-05	0	0	0	0
Bacteria|Actinobacteria|unidentified_Actinobacteria|Micrococcales|Dermabacteraceae|Brachybacterium|Brachybacterium_paraconglomeratum	0	0	1.35161e-05	0	0	0	0
Bacteria|Actinobacteria|unidentified_Actinobacteria|Micrococcales|Intrasporangiaceae	0	0	4.05482e-05	0	0	1.35161e-05	0
Bacteria|Actinobacteria|unidentified_Actinobacteria|Micrococcales|Microbacteriaceae	1.35161e-05	0	2.70321e-05	0	0	0	1.35161e-05
Bacteria|Actinobacteria|unidentified_Actinobacteria|Micrococcales|Micrococcaceae	1.35161e-05	0.000148677	8.10964e-05	5.40643e-05	1.35161e-05	1.35161e-05	0.000148677
Bacteria|Actinobacteria|unidentified_Actinobacteria|Micrococcales|Micrococcaceae|Rothia	0	0.000108129	1.35161e-05	0	0	0	0.000121645
Bacteria|Actinobacteria|unidentified_Actinobacteria|Micrococcales|Micrococcaceae|Yaniella	0	0	0	4.05482e-05	0	1.35161e-05	0
Bacteria|Actinobacteria|unidentified_Actinobacteria|Propionibacteriales	5.40643e-05	2.70321e-05	0	5.40643e-05	4.05482e-05	6.75804e-05	0
Bacteria|Actinobacteria|unidentified_Actinobacteria|Propionibacteriales|Nocardioidaceae	5.40643e-05	2.70321e-05	0	5.40643e-05	4.05482e-05	6.75804e-05	0
Bacteria|Actinobacteria|unidentified_Actinobacteria|Propionibacteriales|Nocardioidaceae|Flindersiella	0	2.70321e-05	0	0	1.35161e-05	0	0
Bacteria|Actinobacteria|unidentified_Actinobacteria|Propionibacteriales|Nocardioidaceae|Kribbella	0	0	0	1.35161e-05	0	0	0
Bacteria|Actinobacteria|unidentified_Actinobacteria|Propionibacteriales|Nocardioidaceae|Marmoricola	0	0	0	2.70321e-05	0	5.40643e-05	0
Bacteria|Actinobacteria|unidentified_Actinobacteria|Propionibacteriales|Nocardioidaceae|Nocardioides	0	0	0	1.35161e-05	2.70321e-05	0	0
Bacteria|Actinobacteria|unidentified_Actinobacteria|Streptomycetales	5.40643e-05	8.10964e-05	1.35161e-05	6.75804e-05	2.70321e-05	0.000121645	2.70321e-05
Bacteria|Actinobacteria|unidentified_Actinobacteria|Streptomycetales|Streptomycetaceae	5.40643e-05	8.10964e-05	1.35161e-05	6.75804e-05	2.70321e-05	0.000121645	2.70321e-05
Bacteria|Actinobacteria|unidentified_Actinobacteria|Streptomycetales|Streptomycetaceae|Streptomyces	1.35161e-05	8.10964e-05	0	4.05482e-05	2.70321e-05	8.10964e-05	0
Bacteria|Actinobacteria|unidentified_Actinobacteria|Streptosporangiales	4.05482e-05	2.70321e-05	0	1.35161e-05	2.70321e-05	0	2.70321e-05
Bacteria|Actinobacteria|unidentified_Actinobacteria|Streptosporangiales|Streptosporangiaceae	4.05482e-05	0	0	0	0	0	0
Bacteria|Actinobacteria|unidentified_Actinobacteria|Streptosporangiales|Streptosporangiaceae|Nonomuraea	4.05482e-05	0	0	0	0	0	0
Bacteria|Actinobacteria|unidentified_Actinobacteria|Streptosporangiales|Thermomonosporaceae	0	2.70321e-05	0	1.35161e-05	2.70321e-05	0	2.70321e-05
Bacteria|Actinobacteria|unidentified_Actinobacteria|Streptosporangiales|Thermomonosporaceae|Actinomadura	0	2.70321e-05	0	1.35161e-05	2.70321e-05	0	2.70321e-05
Bacteria|Actinobacteria|unidentified_Actinobacteria|Streptosporangiales|Thermomonosporaceae|Actinomadura|Actinomadura_cremea	0	2.70321e-05	0	1.35161e-05	2.70321e-05	0	2.70321e-05
Bacteria|Bacteroidetes	0.539251	0.769064	0.729597	0.620171	0.416714	0.793893	0.71896
Bacteria|Bacteroidetes|Bacteroidia	0.539251	0.769064	0.729597	0.620171	0.416714	0.793893	0.71896
Bacteria|Bacteroidetes|Bacteroidia|Bacteroidales	0.539129	0.768983	0.729381	0.620117	0.415727	0.793799	0.718758
Bacteria|Bacteroidetes|Bacteroidia|Bacteroidales|Bacteroidaceae	0.0992485	0.126983	0.177223	0.0360879	0.0616062	0.0864218	0.0313167
Bacteria|Bacteroidetes|Bacteroidia|Bacteroidales|Bacteroidaceae|Bacteroides	0.0992485	0.126983	0.177223	0.0360879	0.0616062	0.0864218	0.0313167
Bacteria|Bacteroidetes|Bacteroidia|Bacteroidales|Bacteroidaceae|Bacteroides|Bacteroides_acidifaciens	0.0198416	0.0249236	0.0499554	0.0106236	0.00635255	0.00783932	0.0129619
Bacteria|Bacteroidetes|Bacteroidia|Bacteroidales|Bacteroidaceae|Bacteroides|Bacteroides_caecigallinarum	0	0	6.75804e-05	0	0	0	0
Bacteria|Bacteroidetes|Bacteroidia|Bacteroidales|Bacteroidaceae|Bacteroides|Bacteroides_coprocola	0.000364934	0.000554159	1.35161e-05	0.000391966	0.000391966	0.000432514	0.000391966
Bacteria|Bacteroidetes|Bacteroidia|Bacteroidales|Bacteroidaceae|Bacteroides|Bacteroides_coprophilus	0	4.05482e-05	0	4.05482e-05	0	1.35161e-05	5.40643e-05
Bacteria|Bacteroidetes|Bacteroidia|Bacteroidales|Bacteroidaceae|Bacteroides|Bacteroides_massiliensis	5.40643e-05	1.35161e-05	0	4.05482e-05	0	4.05482e-05	0
Bacteria|Bacteroidetes|Bacteroidia|Bacteroidales|Bacteroidaceae|Bacteroides|Bacteroides_plebeius	0.00037845	0.00068932	8.10964e-05	0.000797448	0.000594707	0.000716352	0.00044603
Bacteria|Bacteroidetes|Bacteroidia|Bacteroidales|Bacteroidaceae|Bacteroides|Bacteroides_salyersiae	0.00245992	0.00416295	0.00552807	0.00625794	0.00158138	0.0022707	0.00290596
Bacteria|Bacteroidetes|Bacteroidia|Bacteroidales|Bacteroidaceae|Bacteroides|Bacteroides_stercorirosoris	0.000297354	0.000256805	0.00139216	0.000256805	0.000459546	0.000108129	0.000162193
Bacteria|Bacteroidetes|Bacteroidia|Bacteroidales|Bacteroidaceae|Bacteroides|Bacteroides_thetaiotaomicron	9.46125e-05	0.000148677	0.000391966	5.40643e-05	0.000121645	0.000337902	0.000270321
Bacteria|Bacteroidetes|Bacteroidia|Bacteroidales|Barnesiellaceae	0	0	0.000135161	0	1.35161e-05	0	0
Bacteria|Bacteroidetes|Bacteroidia|Bacteroidales|Barnesiellaceae|Barnesiella	0	0	0.000135161	0	1.35161e-05	0	0
Bacteria|Bacteroidetes|Bacteroidia|Bacteroidales|Marinifilaceae	0.0688103	0.0150164	0.0617144	0.030249	0.00923148	0.0354391	0.0224096
Bacteria|Bacteroidetes|Bacteroidia|Bacteroidales|Marinifilaceae|Butyricimonas	0.000770416	0.000513611	0.00125699	0.000716352	0.00031087	0.00104074	0.00182467
Bacteria|Bacteroidetes|Bacteroidia|Bacteroidales|Marinifilaceae|Odoribacter	0.0680399	0.0145027	0.0604574	0.0295326	0.00892061	0.0343984	0.020585
Bacteria|Bacteroidetes|Bacteroidia|Bacteroidales|Muribaculaceae	0.103682	0.179223	0.140405	0.305531	0.203971	0.258738	0.424729
Bacteria|Bacteroidetes|Bacteroidia|Bacteroidales|Muribaculaceae|Muribaculum	0.00439272	0.00205444	0.00617684	0.000540643	0.000743384	0.00175709	0.00267618
Bacteria|Bacteroidetes|Bacteroidia|Bacteroidales|Paludibacteraceae	0	0	1.35161e-05	0	0	0	0
Bacteria|Bacteroidetes|Bacteroidia|Bacteroidales|Porphyromonadaceae	8.10964e-05	2.70321e-05	1.35161e-05	2.70321e-05	2.70321e-05	1.35161e-05	5.40643e-05
Bacteria|Bacteroidetes|Bacteroidia|Bacteroidales|Porphyromonadaceae|Falsiporphyromonas	8.10964e-05	0	0	2.70321e-05	0	1.35161e-05	0
Bacteria|Bacteroidetes|Bacteroidia|Bacteroidales|Porphyromonadaceae|Falsiporphyromonas|Falsiporphyromonas_endometrii	8.10964e-05	0	0	2.70321e-05	0	1.35161e-05	0
Bacteria|Bacteroidetes|Bacteroidia|Bacteroidales|Porphyromonadaceae|Porphyromonas	0	2.70321e-05	1.35161e-05	0	2.70321e-05	0	5.40643e-05
Bacteria|Bacteroidetes|Bacteroidia|Bacteroidales|Porphyromonadaceae|Porphyromonas|Porphyromonas_endodontalis	0	0	1.35161e-05	0	2.70321e-05	0	0
Bacteria|Bacteroidetes|Bacteroidia|Bacteroidales|Prevotellaceae	0.156638	0.271511	0.195375	0.0946395	0.0929635	0.289406	0.121199
Bacteria|Bacteroidetes|Bacteroidia|Bacteroidales|Prevotellaceae|Alloprevotella	0.000540643	0.000324386	0.00387911	9.46125e-05	0.000216257	0.000540643	0.000581191
Bacteria|Bacteroidetes|Bacteroidia|Bacteroidales|Prevotellaceae|Alloprevotella|Prevotellamassilia_timonensis	0	0	4.05482e-05	0	0	0	0
Bacteria|Bacteroidetes|Bacteroidia|Bacteroidales|Prevotellaceae|Prevotella	0	8.10964e-05	1.35161e-05	0	0	0	1.35161e-05
Bacteria|Bacteroidetes|Bacteroidia|Bacteroidales|Prevotellaceae|Prevotella|Prevotella_nanceiensis	0	8.10964e-05	0	0	0	0	1.35161e-05
Bacteria|Bacteroidetes|Bacteroidia|Bacteroidales|Prevotellaceae|Prevotella|Prevotella_nigrescens	0	0	1.35161e-05	0	0	0	0
Bacteria|Bacteroidetes|Bacteroidia|Bacteroidales|Prevotellaceae|unidentified_Prevotellaceae	0.000500095	0.000675804	0.000621739	0.00118941	0.000337902	0.000459546	0.000324386
Bacteria|Bacteroidetes|Bacteroidia|Bacteroidales|Prevotellaceae|unidentified_Prevotellaceae|Massiliprevotella_massiliensis	0	0	1.35161e-05	0	0	0	0
Bacteria|Bacteroidetes|Bacteroidia|Bacteroidales|Prevotellaceae|unidentified_Prevotellaceae|Prevotella_copri	0.000418998	0.000513611	0.000540643	0.00113535	0.000337902	0.000405482	9.46125e-05
Bacteria|Bacteroidetes|Bacteroidia|Bacteroidales|Prevotellaceae|unidentified_Prevotellaceae|Prevotella_denticola	0	0	1.35161e-05	0	0	0	0
Bacteria|Bacteroidetes|Bacteroidia|Bacteroidales|Prevotellaceae|unidentified_Prevotellaceae|Prevotella_melaninogenica	5.40643e-05	8.10964e-05	2.70321e-05	0	0	0	0.000148677
Bacteria|Bacteroidetes|Bacteroidia|Bacteroidales|Prevotellaceae|unidentified_Prevotellaceae|Prevotella_sp_AG:487_50_53	0	0	0	0	0	0	2.70321e-05
Bacteria|Bacteroidetes|Bacteroidia|Bacteroidales|Prevotellaceae|unidentified_Prevotellaceae|Prevotella_sp_Marseille-P2931	2.70321e-05	8.10964e-05	2.70321e-05	5.40643e-05	0	5.40643e-05	5.40643e-05
Bacteria|Bacteroidetes|Bacteroidia|Bacteroidales|Rikenellaceae	0.0691077	0.120401	0.0745952	0.128727	0.0312356	0.0783121	0.0910848
Bacteria|Bacteroidetes|Bacteroidia|Bacteroidales|Rikenellaceae|Alistipes	0.047117	0.0905712	0.0568216	0.0830427	0.0215446	0.0649042	0.0762306
Bacteria|Bacteroidetes|Bacteroidia|Bacteroidales|Rikenellaceae|Alistipes|Alistipes_finegoldii	0.0117049	0.028208	0.0135701	0.0174087	0.0123807	0.0276268	0.0280594
Bacteria|Bacteroidetes|Bacteroidia|Bacteroidales|Rikenellaceae|Alistipes|Alistipes_indistinctus	0	0.000175709	6.75804e-05	0.000135161	2.70321e-05	5.40643e-05	6.75804e-05
Bacteria|Bacteroidetes|Bacteroidia|Bacteroidales|Rikenellaceae|Alistipes|Tidjanibacter_massiliensis	0.000216257	0.000189225	0.000121645	0.000324386	0.000608223	0.000297354	0.000459546
Bacteria|Bacteroidetes|Bacteroidia|Bacteroidales|Rikenellaceae|Millionella	0.0038656	0.0169627	0.00396021	0.00467656	0.00583894	0.00754197	0.0031087
Bacteria|Bacteroidetes|Bacteroidia|Bacteroidales|Rikenellaceae|Millionella|Millionella_massiliensis	0.0038656	0.0169627	0.00396021	0.00467656	0.00583894	0.00754197	0.0031087
Bacteria|Bacteroidetes|Bacteroidia|Bacteroidales|Rikenellaceae|Rikenella	0.00828535	0.0114481	0.00737977	0.00478469	0.00274376	0.0042035	0.00471711
Bacteria|Bacteroidetes|Bacteroidia|Bacteroidales|Rikenellaceae|unidentified_Rikenellaceae	0	0	1.35161e-05	0	0	0	0
Bacteria|Bacteroidetes|Bacteroidia|Bacteroidales|Tannerellaceae	0.0331279	0.04832	0.0626064	0.0222339	0.0136242	0.0262212	0.0214635
Bacteria|Bacteroidetes|Bacteroidia|Bacteroidales|Tannerellaceae|Parabacteroides	0.0331279	0.04832	0.0626064	0.0222339	0.0136242	0.0262212	0.0214635
Bacteria|Bacteroidetes|Bacteroidia|Bacteroidales|Tannerellaceae|Parabacteroides|Parabacteroides_goldsteinii	0.000594707	0.00105425	0.00101371	0.000621739	0.000364934	0.000324386	0.000216257
Bacteria|Bacteroidetes|Bacteroidia|Bacteroidales|Tannerellaceae|Parabacteroides|Parabacteroides_merdae	8.10964e-05	0.000108129	6.75804e-05	6.75804e-05	4.05482e-05	6.75804e-05	4.05482e-05
Bacteria|Bacteroidetes|Bacteroidia|Chitinophagales	2.70321e-05	4.05482e-05	5.40643e-05	0	0	0	5.40643e-05
Bacteria|Bacteroidetes|Bacteroidia|Chitinophagales|Chitinophagaceae	1.35161e-05	1.35161e-05	5.40643e-05	0	0	0	0
Bacteria|Bacteroidetes|Bacteroidia|Chitinophagales|Chitinophagaceae|Ferruginibacter	0	1.35161e-05	0	0	0	0	0
Bacteria|Bacteroidetes|Bacteroidia|Chitinophagales|Chitinophagaceae|Flavisolibacter	0	0	1.35161e-05	0	0	0	0
Bacteria|Bacteroidetes|Bacteroidia|Chitinophagales|Chitinophagaceae|Flavitalea	1.35161e-05	0	0	0	0	0	0
Bacteria|Bacteroidetes|Bacteroidia|Chitinophagales|Chitinophagaceae|Taibaiella	0	0	4.05482e-05	0	0	0	0
Bacteria|Bacteroidetes|Bacteroidia|Chitinophagales|Chitinophagaceae|Taibaiella|Taibaiella_koreensis	0	0	4.05482e-05	0	0	0	0
Bacteria|Bacteroidetes|Bacteroidia|Chitinophagales|Saprospiraceae	1.35161e-05	2.70321e-05	0	0	0	0	1.35161e-05
Bacteria|Bacteroidetes|Bacteroidia|Cytophagales	5.40643e-05	0	1.35161e-05	1.35161e-05	0	2.70321e-05	2.70321e-05
Bacteria|Bacteroidetes|Bacteroidia|Cytophagales|Hymenobacteraceae	0	0	1.35161e-05	0	0	0	2.70321e-05
Bacteria|Bacteroidetes|Bacteroidia|Cytophagales|Hymenobacteraceae|Pontibacter	0	0	1.35161e-05	0	0	0	2.70321e-05
Bacteria|Bacteroidetes|Bacteroidia|Cytophagales|Hymenobacteraceae|Pontibacter|Pontibacter_populi	0	0	1.35161e-05	0	0	0	2.70321e-05
Bacteria|Bacteroidetes|Bacteroidia|Cytophagales|Microscillaceae	5.40643e-05	0	0	1.35161e-05	0	2.70321e-05	0
Bacteria|Bacteroidetes|Bacteroidia|Cytophagales|Microscillaceae|Ohtaekwangia	0	0	0	0	0	2.70321e-05	0
Bacteria|Bacteroidetes|Bacteroidia|Flavobacteriales	0	0	4.05482e-05	4.05482e-05	8.10964e-05	0	4.05482e-05
Bacteria|Bacteroidetes|Bacteroidia|Flavobacteriales|Flavobacteriaceae	0	0	1.35161e-05	0	8.10964e-05	0	1.35161e-05
Bacteria|Bacteroidetes|Bacteroidia|Flavobacteriales|Flavobacteriaceae|Capnocytophaga	0	0	0	0	8.10964e-05	0	1.35161e-05
Bacteria|Bacteroidetes|Bacteroidia|Flavobacteriales|Flavobacteriaceae|Capnocytophaga|Capnocytophaga_granulosa	0	0	0	0	8.10964e-05	0	1.35161e-05
Bacteria|Bacteroidetes|Bacteroidia|Flavobacteriales|Flavobacteriaceae|Gillisia	0	0	1.35161e-05	0	0	0	0
Bacteria|Bacteroidetes|Bacteroidia|Flavobacteriales|unidentified_Flavobacteriales	0	0	2.70321e-05	4.05482e-05	0	0	2.70321e-05
Bacteria|Bacteroidetes|Bacteroidia|Flavobacteriales|unidentified_Flavobacteriales|Chryseobacterium	0	0	0	0	0	0	2.70321e-05
Bacteria|Bacteroidetes|Bacteroidia|Flavobacteriales|unidentified_Flavobacteriales|Cloacibacterium	0	0	2.70321e-05	0	0	0	0
Bacteria|Bacteroidetes|Bacteroidia|Flavobacteriales|unidentified_Flavobacteriales|Elizabethkingia	0	0	0	4.05482e-05	0	0	0
Bacteria|Bacteroidetes|Bacteroidia|Sphingobacteriales	0	0	4.05482e-05	0	0	0	0
Bacteria|Bacteroidetes|Bacteroidia|Sphingobacteriales|Sphingobacteriaceae	0	0	4.05482e-05	0	0	0	0
Bacteria|Bacteroidetes|Bacteroidia|Sphingobacteriales|Sphingobacteriaceae|Sphingobacterium	0	0	4.05482e-05	0	0	0	0
Bacteria|Bacteroidetes|Bacteroidia|Sphingobacteriales|Sphingobacteriaceae|Sphingobacterium|Sphingobacterium_multivorum	0	0	4.05482e-05	0	0	0	0
Bacteria|Chloroflexi	1.35161e-05	1.35161e-05	5.40643e-05	0	0	4.05482e-05	1.35161e-05
Bacteria|Chloroflexi|Chloroflexia	0	1.35161e-05	0	0	0	1.35161e-05	0
Bacteria|Chloroflexi|Chloroflexia|Thermomicrobiales	0	1.35161e-05	0	0	0	1.35161e-05	0
Bacteria|Chloroflexi|Ktedonobacteria	0	0	1.35161e-05	0	0	0	0
Bacteria|Chloroflexi|Ktedonobacteria|Ktedonobacterales	0	0	1.35161e-05	0	0	0	0
Bacteria|Chloroflexi|unidentified_Chloroflexi	1.35161e-05	0	0	0	0	0	0
Bacteria|Chloroflexi|unidentified_Chloroflexi|unidentified_Chloroflexi	1.35161e-05	0	0	0	0	0	0
Bacteria|Chloroflexi|unidentified_Chloroflexi|unidentified_Chloroflexi|unidentified_Chloroflexi	1.35161e-05	0	0	0	0	0	0
Bacteria|Chloroflexi|unidentified_Chloroflexi|unidentified_Chloroflexi|unidentified_Chloroflexi|unidentified_Chloroflexi	1.35161e-05	0	0	0	0	0	0
Bacteria|Chloroflexi|unidentified_Chloroflexi|unidentified_Chloroflexi|unidentified_Chloroflexi|unidentified_Chloroflexi|bacterium_Ellin6543	1.35161e-05	0	0	0	0	0	0
Bacteria|Deferribacteres	0.00129754	0.000418998	0.000581191	0.0007569	0.00620388	0.000108129	0.000527127
Bacteria|Deferribacteres|unidentified_Deferribacteres	0.00129754	0.000418998	0.000581191	0.0007569	0.00620388	0.000108129	0.000527127
Bacteria|Deferribacteres|unidentified_Deferribacteres|Deferribacterales	0.00129754	0.000418998	0.000581191	0.0007569	0.00620388	0.000108129	0.000527127
Bacteria|Deferribacteres|unidentified_Deferribacteres|Deferribacterales|Deferribacteraceae	0.00129754	0.000418998	0.000581191	0.0007569	0.00620388	0.000108129	0.000527127
Bacteria|Deferribacteres|unidentified_Deferribacteres|Deferribacterales|Deferribacteraceae|Mucispirillum	0.00129754	0.000418998	0.000581191	0.0007569	0.00620388	0.000108129	0.000527127
Bacteria|Deferribacteres|unidentified_Deferribacteres|Deferribacterales|Deferribacteraceae|Mucispirillum|Mucispirillum_schaedleri	0.00129754	0.000418998	0.000581191	0.0007569	0.00620388	0.000108129	0.000527127
Bacteria|Deinococcus-Thermus	0	0	0	0	1.35161e-05	0	0
Bacteria|Deinococcus-Thermus|Deinococci	0	0	0	0	1.35161e-05	0	0
Bacteria|Deinococcus-Thermus|Deinococci|Deinococcales	0	0	0	0	1.35161e-05	0	0
Bacteria|Deinococcus-Thermus|Deinococci|Deinococcales|Deinococcaceae	0	0	0	0	1.35161e-05	0	0
Bacteria|Deinococcus-Thermus|Deinococci|Deinococcales|Deinococcaceae|Deinococcus	0	0	0	0	1.35161e-05	0	0
Bacteria|Firmicutes	0.435826	0.195429	0.256075	0.351296	0.524397	0.162801	0.226908
Bacteria|Firmicutes|Bacilli	0.149731	0.0186657	0.198173	0.143527	0.0541994	0.0283027	0.0280053
Bacteria|Firmicutes|Bacilli|Bacillales	0.00256805	0.00164896	0.00141919	0.00694726	0.000554159	0.00110832	0.000986673
Bacteria|Firmicutes|Bacilli|Bacillales|Bacillaceae	0.000148677	5.40643e-05	2.70321e-05	1.35161e-05	1.35161e-05	1.35161e-05	1.35161e-05
Bacteria|Firmicutes|Bacilli|Bacillales|Bacillaceae|Bacillus	0.000148677	5.40643e-05	2.70321e-05	0	1.35161e-05	1.35161e-05	1.35161e-05
Bacteria|Firmicutes|Bacilli|Bacillales|Bacillaceae|Bacillus|Bacillus_aryabhattai	5.40643e-05	2.70321e-05	1.35161e-05	0	1.35161e-05	0	0
Bacteria|Firmicutes|Bacilli|Bacillales|Bacillaceae|Bacillus|Bacillus_humi	9.46125e-05	2.70321e-05	1.35161e-05	0	0	1.35161e-05	1.35161e-05
Bacteria|Firmicutes|Bacilli|Bacillales|Paenibacillaceae	4.05482e-05	8.10964e-05	1.35161e-05	0.000189225	0	0	2.70321e-05
Bacteria|Firmicutes|Bacilli|Bacillales|Paenibacillaceae|Aneurinibacillus	0	0	0	0	0	0	2.70321e-05
Bacteria|Firmicutes|Bacilli|Bacillales|Paenibacillaceae|Paenibacillus	4.05482e-05	8.10964e-05	1.35161e-05	0.000189225	0	0	0
Bacteria|Firmicutes|Bacilli|Bacillales|Planococcaceae	0	0	0	4.05482e-05	0	0	0
Bacteria|Firmicutes|Bacilli|Bacillales|Planococcaceae|Sporosarcina	0	0	0	4.05482e-05	0	0	0
Bacteria|Firmicutes|Bacilli|Bacillales|Staphylococcaceae	0.00228422	0.00122996	0.00133809	0.00666342	0.000189225	0.000905577	0.000513611
Bacteria|Firmicutes|Bacilli|Bacillales|Staphylococcaceae|Jeotgalicoccus	4.05482e-05	0	1.35161e-05	0.000324386	0	0	0
Bacteria|Firmicutes|Bacilli|Bacillales|Staphylococcaceae|Nosocomiicoccus	0	0	0	0.000283837	0	0	0
Bacteria|Firmicutes|Bacilli|Bacillales|Staphylococcaceae|Staphylococcus	0.00224367	0.00122996	0.00132457	0.0060552	0.000189225	0.000905577	0.000513611
Bacteria|Firmicutes|Bacilli|Bacillales|unidentified_Bacillales	9.46125e-05	0.000283837	4.05482e-05	4.05482e-05	0.000351418	0.000189225	0.000432514
Bacteria|Firmicutes|Bacilli|Bacillales|unidentified_Bacillales|Gemella	9.46125e-05	0.000283837	4.05482e-05	4.05482e-05	0.000351418	0.000189225	0.000432514
Bacteria|Firmicutes|Bacilli|Lactobacillales	0.147163	0.0170167	0.196753	0.13658	0.0536453	0.0271943	0.0270186
Bacteria|Firmicutes|Bacilli|Lactobacillales|Carnobacteriaceae	0	0	1.35161e-05	5.40643e-05	1.35161e-05	0	0
Bacteria|Firmicutes|Bacilli|Lactobacillales|Carnobacteriaceae|Atopostipes	0	0	1.35161e-05	5.40643e-05	1.35161e-05	0	0
Bacteria|Firmicutes|Bacilli|Lactobacillales|Enterococcaceae	0.000351418	0.000351418	0.000148677	0.000324386	0.000229773	0.000243289	0.000148677
Bacteria|Firmicutes|Bacilli|Lactobacillales|Enterococcaceae|Enterococcus	0.000351418	0.000351418	0.000148677	0.000324386	0.000229773	0.000243289	0.000148677
Bacteria|Firmicutes|Bacilli|Lactobacillales|Lactobacillaceae	0.146447	0.0160165	0.195997	0.135445	0.0531046	0.0267753	0.0266537
Bacteria|Firmicutes|Bacilli|Lactobacillales|Lactobacillaceae|Lactobacillus	0.146447	0.0160165	0.195997	0.135445	0.0531046	0.0267753	0.0266537
Bacteria|Firmicutes|Bacilli|Lactobacillales|Lactobacillaceae|Lactobacillus|Lactobacillus_agilis	2.70321e-05	0	0	0	0	0	1.35161e-05
Bacteria|Firmicutes|Bacilli|Lactobacillales|Lactobacillaceae|Lactobacillus|Lactobacillus_fermentum	0	0	1.35161e-05	2.70321e-05	0	0	0
Bacteria|Firmicutes|Bacilli|Lactobacillales|Lactobacillaceae|Lactobacillus|Lactobacillus_gasseri	0.10379	0.0103533	0.128349	0.091666	0.0203011	0.0209364	0.0158273
Bacteria|Firmicutes|Bacilli|Lactobacillales|Lactobacillaceae|Lactobacillus|Lactobacillus_intestinalis	2.70321e-05	0.00031087	0	1.35161e-05	0	0	0
Bacteria|Firmicutes|Bacilli|Lactobacillales|Lactobacillaceae|Lactobacillus|Lactobacillus_mucosae	0	0	0	0	0	4.05482e-05	2.70321e-05
Bacteria|Firmicutes|Bacilli|Lactobacillales|Lactobacillaceae|Lactobacillus|Lactobacillus_reuteri	0.0265185	0.00281134	0.0421566	0.0275458	0.0306409	0.00352769	0.0076501
Bacteria|Firmicutes|Bacilli|Lactobacillales|Leuconostocaceae	0	2.70321e-05	0	0	0	0	0
Bacteria|Firmicutes|Bacilli|Lactobacillales|Leuconostocaceae|Leuconostoc	0	1.35161e-05	0	0	0	0	0
Bacteria|Firmicutes|Bacilli|Lactobacillales|Leuconostocaceae|Weissella	0	1.35161e-05	0	0	0	0	0
Bacteria|Firmicutes|Bacilli|Lactobacillales|Leuconostocaceae|Weissella|Weissella_cibaria	0	1.35161e-05	0	0	0	0	0
Bacteria|Firmicutes|Bacilli|Lactobacillales|Streptococcaceae	0.000364934	0.000621739	0.000594707	0.0007569	0.000297354	0.000175709	0.000216257
Bacteria|Firmicutes|Bacilli|Lactobacillales|Streptococcaceae|Lactococcus	0.000135161	0.000162193	1.35161e-05	0.000581191	0.000216257	8.10964e-05	2.70321e-05
Bacteria|Firmicutes|Bacilli|Lactobacillales|Streptococcaceae|Lactococcus|Lactococcus_lactis	0.000135161	0.000162193	1.35161e-05	0.000581191	0.000216257	8.10964e-05	2.70321e-05
Bacteria|Firmicutes|Bacilli|Lactobacillales|Streptococcaceae|Streptococcus	0.000229773	0.000459546	0.000581191	0.000175709	8.10964e-05	9.46125e-05	0.000189225
Bacteria|Firmicutes|Bacilli|Lactobacillales|Streptococcaceae|Streptococcus|Streptococcus_agalactiae	0	0	0.000337902	0	0	0	0
Bacteria|Firmicutes|Bacilli|Lactobacillales|Streptococcaceae|Streptococcus|Streptococcus_danieliae	9.46125e-05	0.000108129	0.000108129	9.46125e-05	0	1.35161e-05	1.35161e-05
Bacteria|Firmicutes|Bacilli|Lactobacillales|Streptococcaceae|Streptococcus|Streptococcus_salivarius_subsp_thermophilus	9.46125e-05	0.000148677	0.000121645	5.40643e-05	5.40643e-05	8.10964e-05	0.000121645
Bacteria|Firmicutes|Clostridia	0.282243	0.162436	0.0544698	0.204944	0.468075	0.130673	0.166504
Bacteria|Firmicutes|Clostridia|Clostridiales	0.281215	0.161517	0.0539562	0.20489	0.468021	0.130673	0.166504
Bacteria|Firmicutes|Clostridia|Clostridiales|Christensenellaceae	0.000216257	0	0.000189225	0	0.000243289	0.00044603	0.000229773
Bacteria|Firmicutes|Clostridia|Clostridiales|Eubacteriaceae	0	0	0	0	5.40643e-05	1.35161e-05	0
Bacteria|Firmicutes|Clostridia|Clostridiales|Eubacteriaceae|Anaerofustis	0	0	0	0	5.40643e-05	1.35161e-05	0
Bacteria|Firmicutes|Clostridia|Clostridiales|Eubacteriaceae|Anaerofustis|Anaerofustis_stercorihominis	0	0	0	0	5.40643e-05	1.35161e-05	0
Bacteria|Firmicutes|Clostridia|Clostridiales|Lachnospiraceae	0.182764	0.0907063	0.024383	0.150231	0.293245	0.0550915	0.107034
Bacteria|Firmicutes|Clostridia|Clostridiales|Lachnospiraceae|Acetatifactor	2.70321e-05	4.05482e-05	0	0.000135161	0.00104074	0.000878545	0.000837996
Bacteria|Firmicutes|Clostridia|Clostridiales|Lachnospiraceae|Agathobacter	0.000418998	0.000283837	1.35161e-05	0.000432514	0.000621739	0.000364934	0.000783932
Bacteria|Firmicutes|Clostridia|Clostridiales|Lachnospiraceae|Agathobacter|Eubacterium_ramulus	0	0	0	0	0	1.35161e-05	6.75804e-05
Bacteria|Firmicutes|Clostridia|Clostridiales|Lachnospiraceae|Anaerostipes	0.000121645	8.10964e-05	2.70321e-05	0.000121645	6.75804e-05	1.35161e-05	6.75804e-05
Bacteria|Firmicutes|Clostridia|Clostridiales|Lachnospiraceae|Anaerostipes|Anaerostipes_hadrus	0.000121645	8.10964e-05	2.70321e-05	0.000121645	6.75804e-05	1.35161e-05	6.75804e-05
Bacteria|Firmicutes|Clostridia|Clostridiales|Lachnospiraceae|Blautia	0.00158138	0.00108129	0.000175709	0.00121645	0.00228422	0.000865029	0.0010948
Bacteria|Firmicutes|Clostridia|Clostridiales|Lachnospiraceae|Blautia|Blautia_coccoides	0.000162193	0.000216257	4.05482e-05	0.000337902	0.00121645	8.10964e-05	0.00068932
Bacteria|Firmicutes|Clostridia|Clostridiales|Lachnospiraceae|Blautia|Blautia_producta	5.40643e-05	2.70321e-05	1.35161e-05	4.05482e-05	5.40643e-05	1.35161e-05	1.35161e-05
Bacteria|Firmicutes|Clostridia|Clostridiales|Lachnospiraceae|Blautia|Lachnospiraceae_bacterium_609	0	0	1.35161e-05	0	2.70321e-05	0	0
Bacteria|Firmicutes|Clostridia|Clostridiales|Lachnospiraceae|Blautia|Lachnospiraceae_bacterium_615	0.000919093	0.00044603	4.05482e-05	0.000540643	0.00037845	0.000189225	9.46125e-05
Bacteria|Firmicutes|Clostridia|Clostridiales|Lachnospiraceae|Blautia|Ruminococcus_sp_5_1_39BFAA	0.000391966	0.000337902	6.75804e-05	0.000229773	0.000459546	0.000554159	0.000256805
Bacteria|Firmicutes|Clostridia|Clostridiales|Lachnospiraceae|Blautia|Ruminococcus_sp_Marseille-P328	5.40643e-05	5.40643e-05	0	6.75804e-05	0.000148677	2.70321e-05	4.05482e-05
Bacteria|Firmicutes|Clostridia|Clostridiales|Lachnospiraceae|Catonella	0	0	0	0	0	5.40643e-05	2.70321e-05
Bacteria|Firmicutes|Clostridia|Clostridiales|Lachnospiraceae|Fusicatenibacter	9.46125e-05	0.000121645	0	0.000189225	0.000243289	0.000121645	0.000229773
Bacteria|Firmicutes|Clostridia|Clostridiales|Lachnospiraceae|Lachnoclostridium	0.00517666	0.00327089	0.000959641	0.0194902	0.00986673	0.00236531	0.00548752
Bacteria|Firmicutes|Clostridia|Clostridiales|Lachnospiraceae|Lachnoclostridium|Dorea_sp_5-2	0.000851512	0.000702836	9.46125e-05	0.00816371	0.00128403	0.00044603	0.00171654
Bacteria|Firmicutes|Clostridia|Clostridiales|Lachnospiraceae|Lachnospira	0.000108129	5.40643e-05	0	0.000108129	6.75804e-05	2.70321e-05	4.05482e-05
Bacteria|Firmicutes|Clostridia|Clostridiales|Lachnospiraceae|Marvinbryantia	1.35161e-05	0.000216257	1.35161e-05	0.00183819	0.000432514	0.000243289	0.00031087
Bacteria|Firmicutes|Clostridia|Clostridiales|Lachnospiraceae|Oribacterium	0	0	0	0	0	0	4.05482e-05
Bacteria|Firmicutes|Clostridia|Clostridiales|Lachnospiraceae|Roseburia	0.000297354	0.00387911	1.35161e-05	0.00646068	0.00651475	0.00208147	0.00616333
Bacteria|Firmicutes|Clostridia|Clostridiales|Lachnospiraceae|Roseburia|Eubacterium_sp_14-2	0	0	0	0.000121645	0.000108129	1.35161e-05	0.00108129
Bacteria|Firmicutes|Clostridia|Clostridiales|Lachnospiraceae|Roseburia|Lachnospiraceae_bacterium_DW52	0	0.000229773	0	0.00068932	0	0	1.35161e-05
Bacteria|Firmicutes|Clostridia|Clostridiales|Lachnospiraceae|Roseburia|Roseburia_intestinalis	4.05482e-05	0.000121645	1.35161e-05	6.75804e-05	0.00044603	0.000135161	0.000405482
Bacteria|Firmicutes|Clostridia|Clostridiales|Lachnospiraceae|Roseburia|Roseburia_inulinivorans	0.000148677	8.10964e-05	0	0.000189225	0.000162193	6.75804e-05	0.000189225
Bacteria|Firmicutes|Clostridia|Clostridiales|Lachnospiraceae|Tyzzerella	0.00318979	0.000135161	0.000513611	0.000729868	0.00113535	8.10964e-05	0.000878545
Bacteria|Firmicutes|Clostridia|Clostridiales|Lachnospiraceae|unidentified_Lachnospiraceae	0.0721893	0.0196253	0.00817722	0.0195713	0.0363853	0.00201389	0.0141108
Bacteria|Firmicutes|Clostridia|Clostridiales|Lachnospiraceae|unidentified_Lachnospiraceae|Clostridium_sp_ASF356	0.0007569	0.000621739	9.46125e-05	0.00163544	0.000391966	5.40643e-05	0
Bacteria|Firmicutes|Clostridia|Clostridiales|Lachnospiraceae|unidentified_Lachnospiraceae|Clostridium_sp_ASF502	0	0	0	0.00187873	0.000135161	0	0.000473062
Bacteria|Firmicutes|Clostridia|Clostridiales|Lachnospiraceae|unidentified_Lachnospiraceae|Clostridium_sp_Clone-46	0.00620388	0.000851512	0.000486579	0.00851512	0.000932609	0.000108129	0.000513611
Bacteria|Firmicutes|Clostridia|Clostridiales|Lachnospiraceae|unidentified_Lachnospiraceae|Clostridium_sp_Clone-47	0	0	0	0	0.000351418	1.35161e-05	0.000229773
Bacteria|Firmicutes|Clostridia|Clostridiales|Lachnospiraceae|unidentified_Lachnospiraceae|Clostridium_sp_Culture-27	0.00154083	0.000621739	0.000175709	0.000621739	0.000729868	1.35161e-05	2.70321e-05
Bacteria|Firmicutes|Clostridia|Clostridiales|Lachnospiraceae|unidentified_Lachnospiraceae|Clostridium_sp_Culture-41	0.000783932	0.000229773	0.000202741	0.000473062	0.000162193	5.40643e-05	0.000162193
Bacteria|Firmicutes|Clostridia|Clostridiales|Lachnospiraceae|unidentified_Lachnospiraceae|Clostridium_sp_Culture-54	0.000148677	0.000108129	1.35161e-05	0.00100019	0.00405482	0.00037845	0.00037845
Bacteria|Firmicutes|Clostridia|Clostridiales|Lachnospiraceae|unidentified_Lachnospiraceae|Clostridium_sp_L2-50	0	0	0	1.35161e-05	1.35161e-05	4.05482e-05	0
Bacteria|Firmicutes|Clostridia|Clostridiales|Lachnospiraceae|unidentified_Lachnospiraceae|Coprococcus_comes	1.35161e-05	0	0	5.40643e-05	1.35161e-05	0	2.70321e-05
Bacteria|Firmicutes|Clostridia|Clostridiales|Lachnospiraceae|unidentified_Lachnospiraceae|Coprococcus_eutactus	1.35161e-05	0	0	0	0.000121645	0	0
Bacteria|Firmicutes|Clostridia|Clostridiales|Lachnospiraceae|unidentified_Lachnospiraceae|Eubacterium_ventriosum	1.35161e-05	0	0	0	1.35161e-05	0	2.70321e-05
Bacteria|Firmicutes|Clostridia|Clostridiales|Lachnospiraceae|unidentified_Lachnospiraceae|Lachnospiraceae_bacterium_3-1	0.0360744	0.0140026	0.00410889	4.05482e-05	0.000959641	0	2.70321e-05
Bacteria|Firmicutes|Clostridia|Clostridiales|Lachnospiraceae|unidentified_Lachnospiraceae|Lachnospiraceae_bacterium_A2	4.05482e-05	6.75804e-05	0	0	1.35161e-05	1.35161e-05	0
Bacteria|Firmicutes|Clostridia|Clostridiales|Lachnospiraceae|unidentified_Lachnospiraceae|Lachnospiraceae_bacterium_A4	0.0141108	5.40643e-05	0.000973157	0	9.46125e-05	0	4.05482e-05
Bacteria|Firmicutes|Clostridia|Clostridiales|Lachnospiraceae|unidentified_Lachnospiraceae|Lachnospiraceae_bacterium_COE1	0.00879896	0.00259509	0.00105425	0.00224367	0.0162328	0.000432514	0.00556862
Bacteria|Firmicutes|Clostridia|Clostridiales|Lachnospiraceae|unidentified_Lachnospiraceae|Lachnospiraceae_bacterium_DW12	0.000648771	1.35161e-05	0.000229773	0.000270321	0.000581191	2.70321e-05	0.000486579
Bacteria|Firmicutes|Clostridia|Clostridiales|Lachnospiraceae|unidentified_Lachnospiraceae|Lachnospiraceae_bacterium_DW17	0.00223015	0.000256805	0.000675804	0.00208147	0.00194631	0.000108129	0.00501446
Bacteria|Firmicutes|Clostridia|Clostridiales|Lachnospiraceae|unidentified_Lachnospiraceae|Lachnospiraceae_bacterium_DW67	0.000324386	9.46125e-05	0.000121645	0.000135161	0.00116238	0.000324386	0.000324386
Bacteria|Firmicutes|Clostridia|Clostridiales|Lachnospiraceae|unidentified_Lachnospiraceae|Lachnospiraceae_bacterium_M18-1	0.000243289	1.35161e-05	4.05482e-05	0.000175709	4.05482e-05	1.35161e-05	8.10964e-05
Bacteria|Firmicutes|Clostridia|Clostridiales|Lachnospiraceae|unidentified_Lachnospiraceae|[Clostridium]_colinum	0	1.35161e-05	0	0	1.35161e-05	0.000175709	2.70321e-05
Bacteria|Firmicutes|Clostridia|Clostridiales|Lachnospiraceae|unidentified_Lachnospiraceae|[Eubacterium]_hallii	0.000121645	6.75804e-05	0	2.70321e-05	5.40643e-05	8.10964e-05	5.40643e-05
Bacteria|Firmicutes|Clostridia|Clostridiales|Lachnospiraceae|unidentified_Lachnospiraceae|[Ruminococcus]_gnavus	6.75804e-05	0	0	0	9.46125e-05	0.000135161	2.70321e-05
Bacteria|Firmicutes|Clostridia|Clostridiales|Peptococcaceae	0.00348715	0.00114887	0.00108129	0.00152732	0.00247344	0.000540643	0.000905577
Bacteria|Firmicutes|Clostridia|Clostridiales|Peptococcaceae|Peptococcus	0.000675804	6.75804e-05	0.000135161	0.000162193	0.000540643	1.35161e-05	9.46125e-05
Bacteria|Firmicutes|Clostridia|Clostridiales|Peptostreptococcaceae	0.000243289	0.000121645	0.000513611	0.000324386	0.000297354	0.000675804	0.0101911
Bacteria|Firmicutes|Clostridia|Clostridiales|Peptostreptococcaceae|Intestinibacter	2.70321e-05	0	0	1.35161e-05	5.40643e-05	0	2.70321e-05
Bacteria|Firmicutes|Clostridia|Clostridiales|Peptostreptococcaceae|Paraclostridium	1.35161e-05	0	1.35161e-05	1.35161e-05	0	0	0
Bacteria|Firmicutes|Clostridia|Clostridiales|Peptostreptococcaceae|Paraclostridium|Paraclostridium_bifermentans	1.35161e-05	0	1.35161e-05	1.35161e-05	0	0	0
Bacteria|Firmicutes|Clostridia|Clostridiales|Peptostreptococcaceae|Peptostreptococcus	0	0	0	2.70321e-05	0	0	0
Bacteria|Firmicutes|Clostridia|Clostridiales|Peptostreptococcaceae|Romboutsia	0.000202741	0.000121645	0.000500095	0.000270321	0.000216257	0.000675804	0.0101641
Bacteria|Firmicutes|Clostridia|Clostridiales|Peptostreptococcaceae|Terrisporobacter	0	0	0	0	2.70321e-05	0	0
Bacteria|Firmicutes|Clostridia|Clostridiales|Ruminococcaceae	0.0873679	0.0550374	0.024383	0.0486443	0.165207	0.0649718	0.0406969
Bacteria|Firmicutes|Clostridia|Clostridiales|Ruminococcaceae|Anaerotruncus	0.00205444	0.000905577	0.00044603	0.000270321	0.00102722	0.000148677	0.000405482
Bacteria|Firmicutes|Clostridia|Clostridiales|Ruminococcaceae|Butyricicoccus	0.00335199	0.00164896	0.000243289	0.0010948	0.00493337	0.000175709	0.00162193
Bacteria|Firmicutes|Clostridia|Clostridiales|Ruminococcaceae|Caproiciproducens	0.000229773	5.40643e-05	0.000108129	0.000202741	1.35161e-05	8.10964e-05	4.05482e-05
Bacteria|Firmicutes|Clostridia|Clostridiales|Ruminococcaceae|Ethanoligenens	0	0	6.75804e-05	0	0	0	0
Bacteria|Firmicutes|Clostridia|Clostridiales|Ruminococcaceae|Faecalibacterium	0.00101371	0.000621739	0.000135161	0.0015138	0.000851512	0.000932609	0.000635255
Bacteria|Firmicutes|Clostridia|Clostridiales|Ruminococcaceae|Flavonifractor	5.40643e-05	0	4.05482e-05	1.35161e-05	4.05482e-05	0	2.70321e-05
Bacteria|Firmicutes|Clostridia|Clostridiales|Ruminococcaceae|Harryflintia	1.35161e-05	1.35161e-05	1.35161e-05	8.10964e-05	0.000121645	0	2.70321e-05
Bacteria|Firmicutes|Clostridia|Clostridiales|Ruminococcaceae|Intestinimonas	0.00473062	0.000662287	0.000932609	0.0015138	0.00678507	0.00101371	0.00259509
Bacteria|Firmicutes|Clostridia|Clostridiales|Ruminococcaceae|Oscillibacter	0.00554159	0.00121645	0.000702836	0.00377098	0.0076501	0.0014327	0.00231125
Bacteria|Firmicutes|Clostridia|Clostridiales|Ruminococcaceae|Ruminiclostridium	0.0198551	0.00281134	0.00443327	0.00600114	0.0136377	0.00139216	0.00559565
Bacteria|Firmicutes|Clostridia|Clostridiales|Ruminococcaceae|Ruminiclostridium|[Clostridium]_leptum	0.0148677	0.00202741	0.0034466	0.00360879	0.00970454	0.000959641	0.00374395
Bacteria|Firmicutes|Clostridia|Clostridiales|Ruminococcaceae|Subdoligranulum	5.40643e-05	1.35161e-05	4.05482e-05	8.10964e-05	0.000189225	1.35161e-05	2.70321e-05
Bacteria|Firmicutes|Clostridia|Clostridiales|Ruminococcaceae|unidentified_Ruminococcaceae	0.0165031	0.0095018	0.00489282	0.0121104	0.0302625	0.0237883	0.0128268
Bacteria|Firmicutes|Clostridia|Clostridiales|Ruminococcaceae|unidentified_Ruminococcaceae|Clostridiales_bacterium_canine_oral_taxon_123	0	0.00183819	0	0	0	0	0
Bacteria|Firmicutes|Clostridia|Clostridiales|Ruminococcaceae|unidentified_Ruminococcaceae|Clostridium_sp_Culture_Jar-8	0.000229773	0.000513611	8.10964e-05	0.00082448	0.000729868	4.05482e-05	0.000243289
Bacteria|Firmicutes|Clostridia|Clostridiales|Ruminococcaceae|unidentified_Ruminococcaceae|Oscillibacter_sp_ER4	0	0	0	5.40643e-05	1.35161e-05	4.05482e-05	0
Bacteria|Firmicutes|Clostridia|Clostridiales|Ruminococcaceae|unidentified_Ruminococcaceae|Ruminiclostridium_sp_KB18	9.46125e-05	5.40643e-05	1.35161e-05	0.000270321	0.00162193	0.000148677	0.000175709
Bacteria|Firmicutes|Clostridia|Clostridiales|Ruminococcaceae|unidentified_Ruminococcaceae|Ruminococcus_bromii	0.000108129	8.10964e-05	1.35161e-05	0.000121645	0.000243289	0.000108129	0.000148677
Bacteria|Firmicutes|Clostridia|Clostridiales|Ruminococcaceae|unidentified_Ruminococcaceae|Ruminococcus_callidus	5.40643e-05	5.40643e-05	0	1.35161e-05	0	0	0
Bacteria|Firmicutes|Clostridia|Clostridiales|Ruminococcaceae|unidentified_Ruminococcaceae|[Clostridium]_papyrosolvens	0	0	0	5.40643e-05	0	0.000675804	0
Bacteria|Firmicutes|Clostridia|Clostridiales|unidentified_Clostridiales	0.000851512	0.00168951	0.000351418	0.00156786	0.00197335	0.00101371	0.00368989
Bacteria|Firmicutes|Clostridia|Clostridiales|unidentified_Clostridiales|Anaerovorax	6.75804e-05	0.000351418	1.35161e-05	0.000391966	0.000527127	0.000189225	0.000175709
Bacteria|Firmicutes|Clostridia|Clostridiales|unidentified_Clostridiales|unidentified_Clostridiales	0.000459546	0.00106777	0.000256805	0.00068932	0.000797448	0.000635255	0.00329792
Bacteria|Firmicutes|Clostridia|Clostridiales|unidentified_Clostridiales|unidentified_Clostridiales|Clostridium_butyricum	0	0	1.35161e-05	2.70321e-05	2.70321e-05	1.35161e-05	0
Bacteria|Firmicutes|Clostridia|Clostridiales|unidentified_Clostridiales|unidentified_Clostridiales|Clostridium_moniliforme	5.40643e-05	0	1.35161e-05	0	0	0	0
Bacteria|Firmicutes|Clostridia|Clostridiales|unidentified_Clostridiales|unidentified_Clostridiales|Clostridium_perfringens	1.35161e-05	0	0	1.35161e-05	0	0	1.35161e-05
Bacteria|Firmicutes|Clostridia|Clostridiales|unidentified_Clostridiales|unidentified_Clostridiales|Clostridium_sp_ND2	0	0.000432514	1.35161e-05	0	0	1.35161e-05	0.00147325
Bacteria|Firmicutes|Erysipelotrichia	0.00160841	0.00254102	0.00221664	0.00127051	0.00140567	0.0030276	0.0307626
Bacteria|Firmicutes|Erysipelotrichia|Erysipelotrichales	0.00160841	0.00254102	0.00221664	0.00127051	0.00140567	0.0030276	0.0307626
Bacteria|Firmicutes|Erysipelotrichia|Erysipelotrichales|Erysipelotrichaceae	0.00160841	0.00254102	0.00221664	0.00127051	0.00140567	0.0030276	0.0307626
Bacteria|Firmicutes|Erysipelotrichia|Erysipelotrichales|Erysipelotrichaceae|Candidatus_Stoquefichus	2.70321e-05	1.35161e-05	1.35161e-05	0.000108129	8.10964e-05	0	0
Bacteria|Firmicutes|Erysipelotrichia|Erysipelotrichales|Erysipelotrichaceae|Erysipelatoclostridium	0.000324386	0.00175709	0.000621739	0.000175709	0.000351418	0.00037845	0.00137864
Bacteria|Firmicutes|Erysipelotrichia|Erysipelotrichales|Erysipelotrichaceae|Erysipelatoclostridium|Erysipelatoclostridium_ramosum	4.05482e-05	0.000202741	6.75804e-05	5.40643e-05	5.40643e-05	0.000162193	0.00135161
Bacteria|Firmicutes|Erysipelotrichia|Erysipelotrichales|Erysipelotrichaceae|Faecalibaculum	0	5.40643e-05	4.05482e-05	0.000121645	0.000283837	0.000108129	0.00520369
Bacteria|Firmicutes|Erysipelotrichia|Erysipelotrichales|Erysipelotrichaceae|Holdemanella	2.70321e-05	0	2.70321e-05	6.75804e-05	4.05482e-05	0	5.40643e-05
Bacteria|Firmicutes|Erysipelotrichia|Erysipelotrichales|Erysipelotrichaceae|Solobacterium	0	2.70321e-05	0	0	1.35161e-05	0	0
Bacteria|Firmicutes|Erysipelotrichia|Erysipelotrichales|Erysipelotrichaceae|Solobacterium|Solobacterium_moorei	0	2.70321e-05	0	0	1.35161e-05	0	0
Bacteria|Firmicutes|Erysipelotrichia|Erysipelotrichales|Erysipelotrichaceae|Turicibacter	4.05482e-05	0	5.40643e-05	4.05482e-05	4.05482e-05	0.000216257	0.0236937
Bacteria|Firmicutes|Erysipelotrichia|Erysipelotrichales|Erysipelotrichaceae|unidentified_Erysipelotrichaceae	0.000175709	0.000108129	0	0.000216257	0.000162193	0.000121645	0.000121645
Bacteria|Firmicutes|Erysipelotrichia|Erysipelotrichales|Erysipelotrichaceae|unidentified_Erysipelotrichaceae|[Clostridium]_innocuum	0	4.05482e-05	0	4.05482e-05	2.70321e-05	2.70321e-05	0
Bacteria|Firmicutes|Erysipelotrichia|Erysipelotrichales|Erysipelotrichaceae|unidentified_Erysipelotrichaceae|bacterium_LF-3	0.000175709	6.75804e-05	0	0.000175709	0.000135161	9.46125e-05	0.000121645
Bacteria|Firmicutes|Negativicutes	0.00121645	0.000770416	0.000527127	0.000662287	0.000540643	0.000635255	0.000905577
Bacteria|Firmicutes|Negativicutes|Selenomonadales	0.00121645	0.000770416	0.000527127	0.000662287	0.000540643	0.000635255	0.000905577
Bacteria|Firmicutes|Negativicutes|Selenomonadales|Acidaminococcaceae	9.46125e-05	1.35161e-05	1.35161e-05	5.40643e-05	2.70321e-05	2.70321e-05	2.70321e-05
Bacteria|Firmicutes|Negativicutes|Selenomonadales|Acidaminococcaceae|Phascolarctobacterium	9.46125e-05	1.35161e-05	1.35161e-05	5.40643e-05	2.70321e-05	2.70321e-05	2.70321e-05
Bacteria|Firmicutes|Negativicutes|Selenomonadales|Veillonellaceae	0.00112183	0.0007569	0.000513611	0.000608223	0.000513611	0.000608223	0.000878545
Bacteria|Firmicutes|Negativicutes|Selenomonadales|Veillonellaceae|Dialister	0.000162193	0.000540643	1.35161e-05	0.000297354	0.000121645	0.000283837	0.000216257
Bacteria|Firmicutes|Negativicutes|Selenomonadales|Veillonellaceae|Megamonas	0.000229773	0.000148677	4.05482e-05	0.000175709	0.000243289	0.000216257	0.000405482
Bacteria|Firmicutes|Negativicutes|Selenomonadales|Veillonellaceae|Megasphaera	0	0	0	1.35161e-05	0	0	0
Bacteria|Firmicutes|Negativicutes|Selenomonadales|Veillonellaceae|Veillonella	0.000729868	6.75804e-05	0.000459546	0.000121645	0.000148677	0.000108129	0.000256805
Bacteria|Fusobacteria	4.05482e-05	9.46125e-05	4.05482e-05	4.05482e-05	0	0	5.40643e-05
Bacteria|Fusobacteria|Fusobacteriia	4.05482e-05	9.46125e-05	4.05482e-05	4.05482e-05	0	0	5.40643e-05
Bacteria|Fusobacteria|Fusobacteriia|Fusobacteriales	4.05482e-05	9.46125e-05	4.05482e-05	4.05482e-05	0	0	5.40643e-05
Bacteria|Fusobacteria|Fusobacteriia|Fusobacteriales|Fusobacteriaceae	4.05482e-05	8.10964e-05	4.05482e-05	4.05482e-05	0	0	5.40643e-05
Bacteria|Fusobacteria|Fusobacteriia|Fusobacteriales|Fusobacteriaceae|Cetobacterium	0	1.35161e-05	0	0	0	0	0
Bacteria|Fusobacteria|Fusobacteriia|Fusobacteriales|Fusobacteriaceae|Fusobacterium	4.05482e-05	6.75804e-05	4.05482e-05	4.05482e-05	0	0	5.40643e-05
Bacteria|Fusobacteria|Fusobacteriia|Fusobacteriales|Fusobacteriaceae|Fusobacterium|Fusobacterium_mortiferum	0	0	0	4.05482e-05	0	0	1.35161e-05
Bacteria|Fusobacteria|Fusobacteriia|Fusobacteriales|Leptotrichiaceae	0	1.35161e-05	0	0	0	0	0
Bacteria|Fusobacteria|Fusobacteriia|Fusobacteriales|Leptotrichiaceae|Leptotrichia	0	1.35161e-05	0	0	0	0	0
Bacteria|Gemmatimonadetes	1.35161e-05	0	0	0	5.40643e-05	0	0
Bacteria|Gemmatimonadetes|unidentified_Gemmatimonadetes	1.35161e-05	0	0	0	5.40643e-05	0	0
Bacteria|Gemmatimonadetes|unidentified_Gemmatimonadetes|Gemmatimonadales	1.35161e-05	0	0	0	5.40643e-05	0	0
Bacteria|Gemmatimonadetes|unidentified_Gemmatimonadetes|Gemmatimonadales|Gemmatimonadaceae	1.35161e-05	0	0	0	5.40643e-05	0	0
Bacteria|Gemmatimonadetes|unidentified_Gemmatimonadetes|Gemmatimonadales|Gemmatimonadaceae|Gemmatimonas	0	0	0	0	5.40643e-05	0	0
Bacteria|Melainabacteria	0.00562269	0.00555511	0.00141919	0.00124348	0.00377098	0.0187738	0.00850161
Bacteria|Melainabacteria|unidentified_Melainabacteria	0.00469008	0.00504149	0.00121645	0.000716352	0.000783932	0.00202741	0.00201389
Bacteria|Melainabacteria|unidentified_Melainabacteria|unidentified_Melainabacteria	0.00469008	0.00504149	0.00121645	0.000716352	0.000783932	0.00202741	0.00201389
Bacteria|Melainabacteria|unidentified_Melainabacteria|unidentified_Melainabacteria|unidentified_Melainabacteria	0.00469008	0.00504149	0.00121645	0.000716352	0.000783932	0.00202741	0.00201389
Bacteria|Melainabacteria|unidentified_Melainabacteria|unidentified_Melainabacteria|unidentified_Melainabacteria|unidentified_Melainabacteria	0.00469008	0.00504149	0.00121645	0.000716352	0.000783932	0.00202741	0.00201389
Bacteria|Melainabacteria|unidentified_Melainabacteria|unidentified_Melainabacteria|unidentified_Melainabacteria|unidentified_Melainabacteria|Candidatus_Gastranaerophilales_bacterium_Zag_111	0.00467656	0.00501446	0.00121645	0.000702836	0.000648771	0.00150028	0.00195983
Bacteria|Melainabacteria|unidentified_Melainabacteria|unidentified_Melainabacteria|unidentified_Melainabacteria|unidentified_Melainabacteria|Clostridium_sp_K4410MGS-306	1.35161e-05	2.70321e-05	0	1.35161e-05	0.000135161	0.000527127	5.40643e-05
Bacteria|Nitrospirae	2.70321e-05	0	1.35161e-05	0	0	0	0
Bacteria|Nitrospirae|Nitrospira	2.70321e-05	0	1.35161e-05	0	0	0	0
Bacteria|Nitrospirae|Nitrospira|Nitrospirales	2.70321e-05	0	1.35161e-05	0	0	0	0
Bacteria|Nitrospirae|Nitrospira|Nitrospirales|Nitrospiraceae	2.70321e-05	0	1.35161e-05	0	0	0	0
Bacteria|Nitrospirae|Nitrospira|Nitrospirales|Nitrospiraceae|unidentified_Nitrospiraceae	2.70321e-05	0	1.35161e-05	0	0	0	0
Bacteria|Nitrospirae|Nitrospira|Nitrospirales|Nitrospiraceae|unidentified_Nitrospiraceae|Nitrospira_japonica	1.35161e-05	0	1.35161e-05	0	0	0	0
Bacteria|Nitrospirae|Nitrospira|Nitrospirales|Nitrospiraceae|unidentified_Nitrospiraceae|Nitrospira_sp	1.35161e-05	0	0	0	0	0	0
Bacteria|Oxyphotobacteria	1.35161e-05	0.000256805	0.000216257	0.000135161	0	8.10964e-05	0
Bacteria|Oxyphotobacteria|unidentified_Oxyphotobacteria	1.35161e-05	0.000256805	0.000216257	0.000135161	0	8.10964e-05	0
Bacteria|Oxyphotobacteria|unidentified_Oxyphotobacteria|Nostocales	0	1.35161e-05	0	0	0	0	0
Bacteria|Oxyphotobacteria|unidentified_Oxyphotobacteria|Nostocales|Microcystaceae	0	1.35161e-05	0	0	0	0	0
Bacteria|Oxyphotobacteria|unidentified_Oxyphotobacteria|Nostocales|Microcystaceae|unidentified_Microcystaceae	0	1.35161e-05	0	0	0	0	0
Bacteria|Oxyphotobacteria|unidentified_Oxyphotobacteria|Nostocales|Microcystaceae|unidentified_Microcystaceae|Microcystis_aeruginosa	0	1.35161e-05	0	0	0	0	0
Bacteria|Oxyphotobacteria|unidentified_Oxyphotobacteria|unidentified_Oxyphotobacteria	1.35161e-05	0.000243289	0.000216257	0.000135161	0	8.10964e-05	0
Bacteria|Oxyphotobacteria|unidentified_Oxyphotobacteria|unidentified_Oxyphotobacteria|unidentified_Oxyphotobacteria	1.35161e-05	0.000243289	0.000216257	0.000135161	0	8.10964e-05	0
Bacteria|Oxyphotobacteria|unidentified_Oxyphotobacteria|unidentified_Oxyphotobacteria|unidentified_Oxyphotobacteria|unidentified_Oxyphotobacteria	1.35161e-05	0.000243289	0.000216257	0.000135161	0	8.10964e-05	0
Bacteria|Oxyphotobacteria|unidentified_Oxyphotobacteria|unidentified_Oxyphotobacteria|unidentified_Oxyphotobacteria|unidentified_Oxyphotobacteria|Bambusa_oldhamii	0	9.46125e-05	4.05482e-05	9.46125e-05	0	0	0
Bacteria|Oxyphotobacteria|unidentified_Oxyphotobacteria|unidentified_Oxyphotobacteria|unidentified_Oxyphotobacteria|unidentified_Oxyphotobacteria|Lolium_perenne	1.35161e-05	0.000148677	0.000135161	4.05482e-05	0	8.10964e-05	0
Bacteria|Proteobacteria	0.0157733	0.015584	0.00931257	0.0177871	0.0253426	0.0107453	0.03279
Bacteria|Proteobacteria|Alphaproteobacteria	0.000810964	0.00360879	0.00166248	0.000770416	0.000919093	0.00232476	0.0015949
Bacteria|Proteobacteria|Alphaproteobacteria|Caulobacterales	1.35161e-05	0	2.70321e-05	1.35161e-05	0	0	0
Bacteria|Proteobacteria|Alphaproteobacteria|Caulobacterales|Caulobacteraceae	1.35161e-05	0	2.70321e-05	1.35161e-05	0	0	0
Bacteria|Proteobacteria|Alphaproteobacteria|Caulobacterales|Caulobacteraceae|Brevundimonas	1.35161e-05	0	1.35161e-05	1.35161e-05	0	0	0
Bacteria|Proteobacteria|Alphaproteobacteria|Caulobacterales|Caulobacteraceae|Brevundimonas|Brevundimonas_vesicularis	0	0	1.35161e-05	1.35161e-05	0	0	0
Bacteria|Proteobacteria|Alphaproteobacteria|Caulobacterales|Caulobacteraceae|Caulobacter	0	0	1.35161e-05	0	0	0	0
Bacteria|Proteobacteria|Alphaproteobacteria|Caulobacterales|Caulobacteraceae|Caulobacter|Caulobacter_sp	0	0	1.35161e-05	0	0	0	0
Bacteria|Proteobacteria|Alphaproteobacteria|Rhizobiales	2.70321e-05	0.000216257	0.000905577	4.05482e-05	4.05482e-05	4.05482e-05	5.40643e-05
Bacteria|Proteobacteria|Alphaproteobacteria|Rhizobiales|Beijerinckiaceae	1.35161e-05	1.35161e-05	1.35161e-05	0	0	0	0
Bacteria|Proteobacteria|Alphaproteobacteria|Rhizobiales|Beijerinckiaceae|Methylobacterium	0	0	1.35161e-05	0	0	0	0
Bacteria|Proteobacteria|Alphaproteobacteria|Rhizobiales|Beijerinckiaceae|Methylobacterium|Methylobacterium_adhaesivum	0	0	1.35161e-05	0	0	0	0
Bacteria|Proteobacteria|Alphaproteobacteria|Rhizobiales|Beijerinckiaceae|Microvirga	1.35161e-05	1.35161e-05	0	0	0	0	0
Bacteria|Proteobacteria|Alphaproteobacteria|Rhizobiales|Rhizobiaceae	1.35161e-05	0.000135161	0.000743384	4.05482e-05	4.05482e-05	2.70321e-05	2.70321e-05
Bacteria|Proteobacteria|Alphaproteobacteria|Rhizobiales|Rhizobiaceae|Phyllobacterium	1.35161e-05	0.000135161	0.000743384	4.05482e-05	4.05482e-05	2.70321e-05	2.70321e-05
Bacteria|Proteobacteria|Alphaproteobacteria|Rhizobiales|Xanthobacteraceae	0	0	2.70321e-05	0	0	0	2.70321e-05
Bacteria|Proteobacteria|Alphaproteobacteria|Rhizobiales|Xanthobacteraceae|Bradyrhizobium	0	0	1.35161e-05	0	0	0	0
Bacteria|Proteobacteria|Alphaproteobacteria|Rhizobiales|Xanthobacteraceae|Bradyrhizobium|Bradyrhizobium_elkanii	0	0	1.35161e-05	0	0	0	0
Bacteria|Proteobacteria|Alphaproteobacteria|Rhizobiales|unidentified_Rhizobiales	0	6.75804e-05	0	0	0	1.35161e-05	0
Bacteria|Proteobacteria|Alphaproteobacteria|Rhizobiales|unidentified_Rhizobiales|Devosia	0	2.70321e-05	0	0	0	1.35161e-05	0
Bacteria|Proteobacteria|Alphaproteobacteria|Rhizobiales|unidentified_Rhizobiales|unidentified_Rhizobiales	0	4.05482e-05	0	0	0	0	0
Bacteria|Proteobacteria|Alphaproteobacteria|Rhizobiales|unidentified_Rhizobiales|unidentified_Rhizobiales|alpha_proteobacterium_A0839	0	4.05482e-05	0	0	0	0	0
Bacteria|Proteobacteria|Alphaproteobacteria|Rhodobacterales	1.35161e-05	0.000121645	1.35161e-05	5.40643e-05	0	2.70321e-05	5.40643e-05
Bacteria|Proteobacteria|Alphaproteobacteria|Rhodobacterales|Rhodobacteraceae	1.35161e-05	0.000121645	1.35161e-05	5.40643e-05	0	2.70321e-05	5.40643e-05
Bacteria|Proteobacteria|Alphaproteobacteria|Rhodobacterales|Rhodobacteraceae|Paracoccus	1.35161e-05	0	0	0	0	0	0
Bacteria|Proteobacteria|Alphaproteobacteria|Rhodobacterales|Rhodobacteraceae|Rhodobacter	0	0.000121645	1.35161e-05	5.40643e-05	0	0	5.40643e-05
Bacteria|Proteobacteria|Alphaproteobacteria|Rhodospirillales	0.000581191	0.000865029	0.000135161	0.000297354	0.000851512	0.0010948	0.00118941
Bacteria|Proteobacteria|Alphaproteobacteria|Sphingomonadales	4.05482e-05	0.000121645	0.000567675	0.000135161	0	9.46125e-05	2.70321e-05
Bacteria|Proteobacteria|Alphaproteobacteria|Sphingomonadales|Sphingomonadaceae	4.05482e-05	0.000121645	0.000567675	0.000135161	0	9.46125e-05	2.70321e-05
Bacteria|Proteobacteria|Alphaproteobacteria|Sphingomonadales|Sphingomonadaceae|Altererythrobacter	0	0	5.40643e-05	0	0	0	0
Bacteria|Proteobacteria|Alphaproteobacteria|Sphingomonadales|Sphingomonadaceae|Sphingomonas	1.35161e-05	9.46125e-05	0.000513611	0.000135161	0	9.46125e-05	2.70321e-05
Bacteria|Proteobacteria|Alphaproteobacteria|Sphingomonadales|Sphingomonadaceae|Sphingomonas|Sphingomonas_leidyi	1.35161e-05	9.46125e-05	0.000513611	4.05482e-05	0	9.46125e-05	2.70321e-05
Bacteria|Proteobacteria|Alphaproteobacteria|Sphingomonadales|Sphingomonadaceae|unidentified_Sphingomonadaceae	0	2.70321e-05	0	0	0	0	0
Bacteria|Proteobacteria|Alphaproteobacteria|Sphingomonadales|Sphingomonadaceae|unidentified_Sphingomonadaceae|Novosphingobium_sp_HME8448	0	2.70321e-05	0	0	0	0	0
Bacteria|Proteobacteria|Alphaproteobacteria|unidentified_Alphaproteobacteria	0	0	1.35161e-05	4.05482e-05	0	8.10964e-05	4.05482e-05
Bacteria|Proteobacteria|Alphaproteobacteria|unidentified_Alphaproteobacteria|Acetobacteraceae	0	0	0	0	0	8.10964e-05	4.05482e-05
Bacteria|Proteobacteria|Alphaproteobacteria|unidentified_Alphaproteobacteria|Acetobacteraceae|Gluconobacter	0	0	0	0	0	6.75804e-05	4.05482e-05
Bacteria|Proteobacteria|Alphaproteobacteria|unidentified_Alphaproteobacteria|Acetobacteraceae|Gluconobacter|Gluconobacter_albidus	0	0	0	0	0	2.70321e-05	4.05482e-05
Bacteria|Proteobacteria|Alphaproteobacteria|unidentified_Alphaproteobacteria|Acetobacteraceae|Gluconobacter|Gluconobacter_frateurii	0	0	0	0	0	4.05482e-05	0
Bacteria|Proteobacteria|Alphaproteobacteria|unidentified_Alphaproteobacteria|Geminicoccaceae	0	0	1.35161e-05	0	0	0	0
Bacteria|Proteobacteria|Alphaproteobacteria|unidentified_Alphaproteobacteria|Geminicoccaceae|Candidatus_Alysiosphaera	0	0	1.35161e-05	0	0	0	0
Bacteria|Proteobacteria|Alphaproteobacteria|unidentified_Alphaproteobacteria|unidentified_Alphaproteobacteria	0	0	0	4.05482e-05	0	0	0
Bacteria|Proteobacteria|Alphaproteobacteria|unidentified_Alphaproteobacteria|unidentified_Alphaproteobacteria|unidentified_Alphaproteobacteria	0	0	0	4.05482e-05	0	0	0
Bacteria|Proteobacteria|Deltaproteobacteria	0.0114211	0.006312	0.00486579	0.00963696	0.0214365	0.00620388	0.0194361
Bacteria|Proteobacteria|Deltaproteobacteria|Bdellovibrionales	0	0	2.70321e-05	0	0	0	0
Bacteria|Proteobacteria|Deltaproteobacteria|Bdellovibrionales|Bacteriovoracaceae	0	0	2.70321e-05	0	0	0	0
Bacteria|Proteobacteria|Deltaproteobacteria|Bdellovibrionales|Bacteriovoracaceae|Bacteriovorax	0	0	2.70321e-05	0	0	0	0
Bacteria|Proteobacteria|Deltaproteobacteria|Desulfovibrionales	0.0114076	0.006312	0.00483875	0.00962344	0.0214365	0.00620388	0.0194361
Bacteria|Proteobacteria|Deltaproteobacteria|Desulfovibrionales|Desulfovibrionaceae	0.0114076	0.006312	0.00483875	0.00962344	0.0214365	0.00620388	0.0194361
Bacteria|Proteobacteria|Deltaproteobacteria|Desulfovibrionales|Desulfovibrionaceae|Bilophila	0.000189225	0.000135161	0	0.000270321	0.000364934	4.05482e-05	4.05482e-05
Bacteria|Proteobacteria|Deltaproteobacteria|Desulfovibrionales|Desulfovibrionaceae|Desulfovibrio	0.000554159	0.000337902	0.000216257	0.000432514	0.00163544	0.000270321	0.000297354
Bacteria|Proteobacteria|Deltaproteobacteria|Myxococcales	1.35161e-05	0	0	1.35161e-05	0	0	0
Bacteria|Proteobacteria|Deltaproteobacteria|Myxococcales|Haliangiaceae	1.35161e-05	0	0	0	0	0	0
Bacteria|Proteobacteria|Deltaproteobacteria|Myxococcales|Haliangiaceae|Haliangium	1.35161e-05	0	0	0	0	0	0
Bacteria|Proteobacteria|Gammaproteobacteria	0.00354121	0.00566323	0.00278431	0.00737977	0.00298705	0.00221664	0.011759
Bacteria|Proteobacteria|Gammaproteobacteria|Aeromonadales	0	0	0	1.35161e-05	0	0	0
Bacteria|Proteobacteria|Gammaproteobacteria|Aeromonadales|Aeromonadaceae	0	0	0	1.35161e-05	0	0	0
Bacteria|Proteobacteria|Gammaproteobacteria|Aeromonadales|Aeromonadaceae|Aeromonas	0	0	0	1.35161e-05	0	0	0
Bacteria|Proteobacteria|Gammaproteobacteria|Aeromonadales|Aeromonadaceae|Aeromonas|Aeromonas_veronii	0	0	0	1.35161e-05	0	0	0
Bacteria|Proteobacteria|Gammaproteobacteria|Enterobacteriales	0.00183819	0.00262212	0.000635255	0.00348715	0.00150028	0.00102722	0.000675804
Bacteria|Proteobacteria|Gammaproteobacteria|Enterobacteriales|Enterobacteriaceae	0.00183819	0.00262212	0.000635255	0.00348715	0.00150028	0.00102722	0.000675804
Bacteria|Proteobacteria|Gammaproteobacteria|Enterobacteriales|Enterobacteriaceae|Morganella	0.000432514	0.000189225	1.35161e-05	0.000391966	0.000337902	0.000162193	0
Bacteria|Proteobacteria|Gammaproteobacteria|Enterobacteriales|Enterobacteriaceae|Proteus	1.35161e-05	0.00132457	0	0	0	0	0
Bacteria|Proteobacteria|Gammaproteobacteria|Enterobacteriales|Enterobacteriaceae|Proteus|Proteus_mirabilis	1.35161e-05	0.00132457	0	0	0	0	0
Bacteria|Proteobacteria|Gammaproteobacteria|Enterobacteriales|Enterobacteriaceae|Yersinia	4.05482e-05	0	0.000283837	0	1.35161e-05	0	0
Bacteria|Proteobacteria|Gammaproteobacteria|Enterobacteriales|Enterobacteriaceae|unidentified_Enterobacteriaceae	0.000635255	0.000500095	0.000175709	0.00148677	0.000567675	0.000486579	0.000283837
Bacteria|Proteobacteria|Gammaproteobacteria|Enterobacteriales|Enterobacteriaceae|unidentified_Enterobacteriaceae|Escherichia_coli	0.000635255	0.000500095	0.000175709	0.00148677	0.000567675	0.000486579	0.000283837
Bacteria|Proteobacteria|Gammaproteobacteria|Pasteurellales	0.000108129	0.000148677	6.75804e-05	5.40643e-05	0	4.05482e-05	9.46125e-05
Bacteria|Proteobacteria|Gammaproteobacteria|Pasteurellales|Pasteurellaceae	0.000108129	0.000148677	6.75804e-05	5.40643e-05	0	4.05482e-05	9.46125e-05
Bacteria|Proteobacteria|Gammaproteobacteria|Pasteurellales|Pasteurellaceae|Rodentibacter	0	0	2.70321e-05	0	0	0	0
Bacteria|Proteobacteria|Gammaproteobacteria|Pasteurellales|Pasteurellaceae|Rodentibacter|Rodentibacter_pneumotropicus	0	0	2.70321e-05	0	0	0	0
Bacteria|Proteobacteria|Gammaproteobacteria|Pseudomonadales	8.10964e-05	0.000202741	0.000391966	6.75804e-05	5.40643e-05	4.05482e-05	2.70321e-05
Bacteria|Proteobacteria|Gammaproteobacteria|Pseudomonadales|Moraxellaceae	6.75804e-05	0.000108129	0.000189225	5.40643e-05	0	4.05482e-05	0
Bacteria|Proteobacteria|Gammaproteobacteria|Pseudomonadales|Moraxellaceae|Acinetobacter	2.70321e-05	0.000108129	0.000189225	5.40643e-05	0	4.05482e-05	0
Bacteria|Proteobacteria|Gammaproteobacteria|Pseudomonadales|Moraxellaceae|Acinetobacter|Acinetobacter_baumannii	2.70321e-05	8.10964e-05	0.000148677	5.40643e-05	0	4.05482e-05	0
Bacteria|Proteobacteria|Gammaproteobacteria|Pseudomonadales|Moraxellaceae|Acinetobacter|Acinetobacter_lwoffii	0	2.70321e-05	4.05482e-05	0	0	0	0
Bacteria|Proteobacteria|Gammaproteobacteria|Pseudomonadales|Moraxellaceae|Moraxella	4.05482e-05	0	0	0	0	0	0
Bacteria|Proteobacteria|Gammaproteobacteria|Pseudomonadales|Moraxellaceae|Moraxella|Moraxella_catarrhalis	4.05482e-05	0	0	0	0	0	0
Bacteria|Proteobacteria|Gammaproteobacteria|Pseudomonadales|Pseudomonadaceae	1.35161e-05	9.46125e-05	0.000202741	1.35161e-05	5.40643e-05	0	2.70321e-05
Bacteria|Proteobacteria|Gammaproteobacteria|Pseudomonadales|Pseudomonadaceae|Pseudomonas	1.35161e-05	9.46125e-05	0.000202741	1.35161e-05	5.40643e-05	0	2.70321e-05
Bacteria|Proteobacteria|Gammaproteobacteria|Pseudomonadales|Pseudomonadaceae|Pseudomonas|Pseudomonas_aeruginosa	0	1.35161e-05	0	1.35161e-05	0	0	0
Bacteria|Proteobacteria|Gammaproteobacteria|Pseudomonadales|Pseudomonadaceae|Pseudomonas|Pseudomonas_cichorii	0	0	0.000135161	0	0	0	2.70321e-05
Bacteria|Proteobacteria|Gammaproteobacteria|Pseudomonadales|Pseudomonadaceae|Pseudomonas|Pseudomonas_citronellolis	1.35161e-05	0	0	0	0	0	0
Bacteria|Proteobacteria|Gammaproteobacteria|Xanthomonadales	9.46125e-05	9.46125e-05	8.10964e-05	0.000216257	6.75804e-05	0.000121645	1.35161e-05
Bacteria|Proteobacteria|Gammaproteobacteria|Xanthomonadales|Rhodanobacteraceae	4.05482e-05	4.05482e-05	2.70321e-05	0	0	0	1.35161e-05
Bacteria|Proteobacteria|Gammaproteobacteria|Xanthomonadales|Rhodanobacteraceae|Dokdonella	2.70321e-05	1.35161e-05	0	0	0	0	1.35161e-05
Bacteria|Proteobacteria|Gammaproteobacteria|Xanthomonadales|Xanthomonadaceae	5.40643e-05	5.40643e-05	5.40643e-05	0.000216257	6.75804e-05	0.000121645	0
Bacteria|Proteobacteria|Gammaproteobacteria|Xanthomonadales|Xanthomonadaceae|Pseudoxanthomonas	0	0	0	0	2.70321e-05	4.05482e-05	0
Bacteria|Proteobacteria|Gammaproteobacteria|Xanthomonadales|Xanthomonadaceae|Pseudoxanthomonas|Pseudoxanthomonas_dokdonensis	0	0	0	0	2.70321e-05	0	0
Bacteria|Proteobacteria|Gammaproteobacteria|Xanthomonadales|Xanthomonadaceae|Stenotrophomonas	5.40643e-05	2.70321e-05	4.05482e-05	0.000216257	4.05482e-05	8.10964e-05	0
Bacteria|Proteobacteria|Gammaproteobacteria|unidentified_Gammaproteobacteria	0.00141919	0.00259509	0.00160841	0.00354121	0.00136512	0.000986673	0.010948
Bacteria|Proteobacteria|Gammaproteobacteria|unidentified_Gammaproteobacteria|Burkholderiaceae	0.00136512	0.00183819	0.00150028	0.00351418	0.00128403	0.000986673	0.0103668
Bacteria|Proteobacteria|Gammaproteobacteria|unidentified_Gammaproteobacteria|Burkholderiaceae|Achromobacter	0	1.35161e-05	0	1.35161e-05	0	0	0
Bacteria|Proteobacteria|Gammaproteobacteria|unidentified_Gammaproteobacteria|Burkholderiaceae|Delftia	5.40643e-05	8.10964e-05	6.75804e-05	0	1.35161e-05	0	6.75804e-05
Bacteria|Proteobacteria|Gammaproteobacteria|unidentified_Gammaproteobacteria|Burkholderiaceae|Delftia|Delftia_tsuruhatensis	5.40643e-05	8.10964e-05	6.75804e-05	0	1.35161e-05	0	6.75804e-05
Bacteria|Proteobacteria|Gammaproteobacteria|unidentified_Gammaproteobacteria|Burkholderiaceae|Diaphorobacter	2.70321e-05	1.35161e-05	1.35161e-05	0	0	0	0
Bacteria|Proteobacteria|Gammaproteobacteria|unidentified_Gammaproteobacteria|Burkholderiaceae|Massilia	0	0	5.40643e-05	2.70321e-05	0	0	2.70321e-05
Bacteria|Proteobacteria|Gammaproteobacteria|unidentified_Gammaproteobacteria|Burkholderiaceae|Parasutterella	0.000986673	0.0015138	0.00114887	0.00333847	0.00118941	0.000946125	0.0102452
Bacteria|Proteobacteria|Gammaproteobacteria|unidentified_Gammaproteobacteria|Burkholderiaceae|Parasutterella|Burkholderiales_bacterium_YL45	0.000567675	0.000513611	0.000837996	0.00231125	0.000986673	0.000648771	0.00927202
Bacteria|Proteobacteria|Gammaproteobacteria|unidentified_Gammaproteobacteria|Burkholderiaceae|Ralstonia	0.000243289	0.000135161	0.000202741	9.46125e-05	6.75804e-05	4.05482e-05	1.35161e-05
Bacteria|Proteobacteria|Gammaproteobacteria|unidentified_Gammaproteobacteria|Burkholderiaceae|Sutterella	0	1.35161e-05	0	1.35161e-05	1.35161e-05	0	0
Bacteria|Proteobacteria|Gammaproteobacteria|unidentified_Gammaproteobacteria|Burkholderiaceae|Sutterella|Sutterella_wadsworthensis	0	1.35161e-05	0	0	0	0	0
Bacteria|Proteobacteria|Gammaproteobacteria|unidentified_Gammaproteobacteria|Burkholderiaceae|unidentified_Burkholderiaceae	2.70321e-05	4.05482e-05	0	2.70321e-05	0	0	0
Bacteria|Proteobacteria|Gammaproteobacteria|unidentified_Gammaproteobacteria|Neisseriaceae	5.40643e-05	0.000648771	4.05482e-05	0	0	0	0.000581191
Bacteria|Proteobacteria|Gammaproteobacteria|unidentified_Gammaproteobacteria|Neisseriaceae|Neisseria	5.40643e-05	0.000648771	4.05482e-05	0	0	0	0.000581191
Bacteria|Proteobacteria|Gammaproteobacteria|unidentified_Gammaproteobacteria|Neisseriaceae|Neisseria|Neisseria_subflava	5.40643e-05	0.000648771	4.05482e-05	0	0	0	0.000581191
Bacteria|Proteobacteria|Gammaproteobacteria|unidentified_Gammaproteobacteria|Nitrosomonadaceae	0	0	6.75804e-05	0	8.10964e-05	0	0
Bacteria|Proteobacteria|Gammaproteobacteria|unidentified_Gammaproteobacteria|unidentified_Gammaproteobacteria	0	0.000108129	0	2.70321e-05	0	0	0
Bacteria|Proteobacteria|Gammaproteobacteria|unidentified_Gammaproteobacteria|unidentified_Gammaproteobacteria|Acidibacter	0	5.40643e-05	0	0	0	0	0
Bacteria|Proteobacteria|Gammaproteobacteria|unidentified_Gammaproteobacteria|unidentified_Gammaproteobacteria|unidentified_Gammaproteobacteria	0	5.40643e-05	0	2.70321e-05	0	0	0
Bacteria|Spirochaetes	2.70321e-05	1.35161e-05	6.75804e-05	1.35161e-05	2.70321e-05	0	2.70321e-05
Bacteria|Spirochaetes|Spirochaetia	2.70321e-05	1.35161e-05	6.75804e-05	1.35161e-05	2.70321e-05	0	2.70321e-05
Bacteria|Spirochaetes|Spirochaetia|Spirochaetales	2.70321e-05	1.35161e-05	6.75804e-05	1.35161e-05	2.70321e-05	0	2.70321e-05
Bacteria|Spirochaetes|Spirochaetia|Spirochaetales|Spirochaetaceae	2.70321e-05	1.35161e-05	6.75804e-05	1.35161e-05	2.70321e-05	0	2.70321e-05
Bacteria|Spirochaetes|Spirochaetia|Spirochaetales|Spirochaetaceae|unidentified_Spirochaetaceae	2.70321e-05	1.35161e-05	6.75804e-05	1.35161e-05	2.70321e-05	0	2.70321e-05
Bacteria|Spirochaetes|Spirochaetia|Spirochaetales|Spirochaetaceae|unidentified_Spirochaetaceae|Spirochaetaceae_bacterium_SURF-1	2.70321e-05	0	6.75804e-05	1.35161e-05	2.70321e-05	0	2.70321e-05
Bacteria|Spirochaetes|Spirochaetia|Spirochaetales|Spirochaetaceae|unidentified_Spirochaetaceae|bacterium_enrichment_culture_clone_BBMC-5	0	1.35161e-05	0	0	0	0	0
Bacteria|Tenericutes	0.000243289	0.00879896	5.40643e-05	0.00108129	0.00341957	0.00800151	0.00122996
Bacteria|Tenericutes|Mollicutes	0.000243289	0.00879896	5.40643e-05	0.00108129	0.00341957	0.00800151	0.00122996
Bacteria|Tenericutes|Mollicutes|Anaeroplasmatales	0.000108129	0	0	0.000837996	0.00167599	0.00135161	0.000175709
Bacteria|Tenericutes|Mollicutes|Anaeroplasmatales|Anaeroplasmataceae	0.000108129	0	0	0.000837996	0.00167599	0.00135161	0.000175709
Bacteria|Tenericutes|Mollicutes|Anaeroplasmatales|Anaeroplasmataceae|Anaeroplasma	0.000108129	0	0	0.000837996	0.00167599	0.00135161	0.000175709
Bacteria|Tenericutes|Mollicutes|Mycoplasmatales	2.70321e-05	0.00833942	5.40643e-05	0	4.05482e-05	1.35161e-05	0
Bacteria|Tenericutes|Mollicutes|Mycoplasmatales|Mycoplasmataceae	2.70321e-05	0.00833942	5.40643e-05	0	4.05482e-05	1.35161e-05	0
Bacteria|Tenericutes|Mollicutes|Mycoplasmatales|Mycoplasmataceae|Candidatus_Bacilloplasma	0	0	0	0	1.35161e-05	0	0
Bacteria|Tenericutes|Mollicutes|Mycoplasmatales|Mycoplasmataceae|Mycoplasma	2.70321e-05	0.00833942	5.40643e-05	0	2.70321e-05	1.35161e-05	0
Bacteria|Tenericutes|Mollicutes|Mycoplasmatales|Mycoplasmataceae|Mycoplasma|Candidatus_Mycoplasma_girerdii	0	0	0	0	2.70321e-05	0	0
Bacteria|Tenericutes|Mollicutes|Mycoplasmatales|Mycoplasmataceae|Mycoplasma|Mycoplasma_sualvi	2.70321e-05	0.00833942	5.40643e-05	0	0	1.35161e-05	0
Bacteria|Verrucomicrobia	0.000162193	5.40643e-05	1.35161e-05	0.000256805	0.000297354	0.000256805	6.75804e-05
Bacteria|Verrucomicrobia|Verrucomicrobiae	0.000162193	5.40643e-05	1.35161e-05	0.000256805	0.000297354	0.000256805	6.75804e-05
Bacteria|Verrucomicrobia|Verrucomicrobiae|Chthoniobacterales	0	0	0	1.35161e-05	0	0	4.05482e-05
Bacteria|Verrucomicrobia|Verrucomicrobiae|Chthoniobacterales|Chthoniobacteraceae	0	0	0	1.35161e-05	0	0	4.05482e-05
Bacteria|Verrucomicrobia|Verrucomicrobiae|Chthoniobacterales|Chthoniobacteraceae|Candidatus_Udaeobacter	0	0	0	1.35161e-05	0	0	4.05482e-05
Bacteria|Verrucomicrobia|Verrucomicrobiae|Verrucomicrobiales	0.000162193	5.40643e-05	1.35161e-05	0.000243289	0.000297354	0.000256805	2.70321e-05
Bacteria|Verrucomicrobia|Verrucomicrobiae|Verrucomicrobiales|Akkermansiaceae	0.000162193	5.40643e-05	1.35161e-05	0.000243289	0.000297354	0.000256805	2.70321e-05
Bacteria|Verrucomicrobia|Verrucomicrobiae|Verrucomicrobiales|Akkermansiaceae|Akkermansia	0.000162193	5.40643e-05	1.35161e-05	0.000243289	0.000297354	0.000256805	2.70321e-05
Bacteria|Verrucomicrobia|Verrucomicrobiae|Verrucomicrobiales|Akkermansiaceae|Akkermansia|Akkermansia_muciniphila	0.000162193	5.40643e-05	1.35161e-05	0.000243289	0.000297354	0.000256805	2.70321e-05
Bacteria|unidentified_Bacteria	0.000540643	0.00179764	0.00118941	0.00547401	0.0181521	0.00231125	0.00663639
Bacteria|unidentified_Bacteria|unidentified_Bacteria	0.000540643	0.00179764	0.00118941	0.00547401	0.0181521	0.00231125	0.00663639
Bacteria|unidentified_Bacteria|unidentified_Bacteria|Campylobacterales	0.00044603	0.0010948	0.000959641	0.00391966	0.0170708	0.00124348	0.00559565
Bacteria|unidentified_Bacteria|unidentified_Bacteria|Campylobacterales|Campylobacteraceae	0	0	0	0	0	0	4.05482e-05
Bacteria|unidentified_Bacteria|unidentified_Bacteria|Campylobacterales|Campylobacteraceae|Campylobacter	0	0	0	0	0	0	4.05482e-05
Bacteria|unidentified_Bacteria|unidentified_Bacteria|Campylobacterales|Campylobacteraceae|Campylobacter|Campylobacter_concisus	0	0	0	0	0	0	4.05482e-05
Bacteria|unidentified_Bacteria|unidentified_Bacteria|Campylobacterales|Helicobacteraceae	0.00044603	0.0010948	0.000946125	0.00390614	0.0170708	0.00121645	0.00555511
Bacteria|unidentified_Bacteria|unidentified_Bacteria|Campylobacterales|Helicobacteraceae|Helicobacter	0.00044603	0.0010948	0.000946125	0.00390614	0.0170708	0.00121645	0.00555511
Bacteria|unidentified_Bacteria|unidentified_Bacteria|Campylobacterales|Helicobacteraceae|Helicobacter|Helicobacter_ganmani	4.05482e-05	0	0	9.46125e-05	0.0115157	0.000527127	0.00406834
Bacteria|unidentified_Bacteria|unidentified_Bacteria|Campylobacterales|Helicobacteraceae|Helicobacter|Helicobacter_mastomyrinus	4.05482e-05	0	0	2.70321e-05	0.000783932	0	0
Bacteria|unidentified_Bacteria|unidentified_Bacteria|Campylobacterales|Helicobacteraceae|Helicobacter|Helicobacter_sp_MIT_01-6451	0.000364934	0.0010948	0.000946125	0.0037845	0.00477117	0.00068932	0.00148677
Bacteria|unidentified_Bacteria|unidentified_Bacteria|Campylobacterales|unidentified_Campylobacterales	0	0	1.35161e-05	1.35161e-05	0	2.70321e-05	0
Bacteria|unidentified_Bacteria|unidentified_Bacteria|Campylobacterales|unidentified_Campylobacterales|Sulfurovum	0	0	1.35161e-05	1.35161e-05	0	2.70321e-05	0
Bacteria|unidentified_Bacteria|unidentified_Bacteria|unidentified_Bacteria	9.46125e-05	0.000702836	0.000229773	0.00155435	0.00108129	0.00106777	0.00104074
Bacteria|unidentified_Bacteria|unidentified_Bacteria|unidentified_Bacteria|unidentified_Bacteria	9.46125e-05	0.000702836	0.000229773	0.00155435	0.00108129	0.00106777	0.00104074
Bacteria|unidentified_Bacteria|unidentified_Bacteria|unidentified_Bacteria|unidentified_Bacteria|Candidatus_Saccharimonas	9.46125e-05	0.000702836	0.000202741	0.00155435	0.00106777	0.00106777	0.00104074
Bacteria|unidentified_Bacteria|unidentified_Bacteria|unidentified_Bacteria|unidentified_Bacteria|unidentified_Bacteria	0	0	2.70321e-05	0	1.35161e-05	0	0
Bacteria|unidentified_Bacteria|unidentified_Bacteria|unidentified_Bacteria|unidentified_Bacteria|unidentified_Bacteria|bacterium_PM5-3	0	0	0	0	1.35161e-05	0	0
