# Supplementary material for: Spermidine Affects Cardiac Function in Heart Failure Mice by Influencing the Gut Microbiota and Cardiac Galectin-3
Source: Front Cardiovasc Med. 2021 Dec 2;8:765591. doi: 10.3389/fcvm.2021.765591 (PMC8674475; doi:10.3389/fcvm.2021.765591)
Supplement: Supplementary file 1 [file Data_Sheet_1.zip › additional files/gut microbiota/alpha_diversity_index (Figure 6A,B,C,D).xls]

Sample name	observed_species	shannon	simpson	chao1	ACE	goods_coverage	PD_whole_tree
Control1	679	6.862	0.980	728.800	731.186	0.999	42.690
Control2	760	6.870	0.980	802.537	796.899	0.999	48.304
Control3	611	5.965	0.951	644.500	649.682	0.999	36.307
HF1	535	6.251	0.968	584.522	577.616	0.999	33.216
HF2	524	6.044	0.954	555.015	568.182	0.999	34.147
HF3	503	5.433	0.948	829.217	612.694	0.998	34.935
HF.S1	537	6.514	0.973	565.213	568.845	0.999	32.652
HF.S2	595	7.016	0.984	613.812	615.058	0.999	33.349
HF.S3	539	5.939	0.952	573.875	576.457	0.999	34.045
HF.S4	518	6.216	0.962	540.368	550.736	0.999	31.014
HF.SR1	501	5.935	0.966	534.049	539.718	0.999	32.992
HF.SR2	476	5.730	0.953	505.556	510.160	0.999	29.629
HF.SR3	620	6.367	0.969	656.246	659.855	0.999	35.804
HF.SR4	593	6.374	0.967	624.000	630.022	0.999	38.995
