# Supplementary material for: Spermidine Affects Cardiac Function in Heart Failure Mice by Influencing the Gut Microbiota and Cardiac Galectin-3
Source: Front Cardiovasc Med. 2021 Dec 2;8:765591. doi: 10.3389/fcvm.2021.765591 (PMC8674475; doi:10.3389/fcvm.2021.765591)
Supplement: Supplementary file 1 [file Data_Sheet_1.zip › additional files/gut microbiota/cluster.g (Figure 7B).xlsx]

## Sheet: Sheet1
Taxon	Control	HF	HF.S	HF.SR
Alistipes	0.0735049	0.0648366	0.0614305	0.0820257
Intestinimonas	0.00229323	0.00210851	0.00297691	0.000317628
unidentified_Melainabacteria	0.00250948	0.00364934	0.0013854	0.00522396
Blautia	0.00196884	0.000946125	0.00136512	0.00100695
Odoribacter	0.0236441	0.0476667	0.0233591	0.0240721
Helicobacter	0.00423504	0.000828986	0.00693712	0.00515638
Mucispirillum	0.000270321	0.000765911	0.00189901	0.00124686
unidentified_Ruminococcaceae	0.0186477	0.0102992	0.019747	0.01553
Roseburia	0.00543797	0.00139666	0.00530506	0.000919093
Parabacteroides	0.0115607	0.0480181	0.0208857	0.0261198
Anaeroplasma	0.00447832	3.60429e-05	0.00101033	0.00017233
Rikenella	0.004208	0.00903775	0.00411226	0.00365272
Staphylococcus	0.01767	0.0015994	0.0019159	0.000256805
Turicibacter	9.01071e-05	3.15375e-05	0.00599776	0.00279445
Tyzzerella	0.00186522	0.00127952	0.000706215	0.00092923
unidentified_Clostridiales	0.00197335	0.000594707	0.00135499	0.00135499
Mycoplasma	0.000247795	0.00280684	1.01371e-05	1.01371e-05
Millionella	0.0043747	0.00826282	0.00529154	0.000101371
Pseudogracilibacillus	0.00256805	0	0	0
Lactobacillus	0.115797	0.119487	0.0604946	0.0316884
Ruminiclostridium	0.0106281	0.00903324	0.00665666	0.00149015
Candidatus_Saccharimonas	0.00136062	0.000333396	0.00118266	0.00244979
Alloprevotella	0.000752395	0.00158138	0.000358176	0.000726489
Oscillibacter	0.00464502	0.00248696	0.00379126	0.00342294
Muribaculum	0.00195532	0.004208	0.00142932	0.00608223
Faecalibacterium	0.00188774	0.000590202	0.000983294	0.00121983
unidentified_Lachnospiraceae	0.0270096	0.0333306	0.0180203	0.0175236
Romboutsia	0.000315375	0.000274827	0.00283162	0.00101371
Bacteroides	0.0623181	0.134485	0.0538582	0.126108
Erysipelatoclostridium	0.000779427	0.000901071	0.000571054	0.00179426
Butyricicoccus	0.0031943	0.00174808	0.00195645	0.000712973
Faecalibaculum	0	3.15375e-05	0.00142932	0.000581191
unidentified_Enterobacteriaceae	0.00247795	0.00043702	0.000706215	0.00154421
Lachnoclostridium	0.0110111	0.00313573	0.00930244	0.00464615
Parasutterella	0.00289244	0.00121645	0.0039298	0.00361217
