# Supplementary material for: Spermidine Affects Cardiac Function in Heart Failure Mice by Influencing the Gut Microbiota and Cardiac Galectin-3
Source: Front Cardiovasc Med. 2021 Dec 2;8:765591. doi: 10.3389/fcvm.2021.765591 (PMC8674475; doi:10.3389/fcvm.2021.765591)
Supplement: Supplementary file 1 [file Data_Sheet_1.zip › additional files/gut microbiota/otu_table.p10.relative.tran (Figure 7C).xls]

Taxonomy	Bacteroidetes	Firmicutes	Tenericutes	Proteobacteria	Melainabacteria	unidentified_Bacteria	Actinobacteria	Fusobacteria	Deferribacteres	Spirochaetes	Others
Control1	0.368961695455897	0.57620360608764	0.00128402670775552	0.0386154137269213	0.000202741059119293	0.00927202443705566	0.00247344092125537	0.000175708917903387	0.000608223177357879	1.35160706079529e-05	0.00218960343848651
Control2	0.598464574378937	0.316113859378803	0.0132862974076177	0.0372908388073419	0.00244640878003947	0.00790690130565242	0.0111372421809532	0.00717703349282297	0.000135160706079529	0.00201389452058498	0.00402778904116796
Control3	0.652136890763118	0.310815559700485	0.00644716567999351	0.0104884707917714	0.0138539723731517	0.00344659800502798	0.00122996242532371	0	6.75803530397643e-05	0	0.00151379990808898
HF1	0.539250669045495	0.435825696753441	0.000243289270943151	0.015773254399481	0.00562268537290839	0.000540642824318114	0.000865028518908982	4.05482118238586e-05	0.00129754277836347	2.70321412159057e-05	0.000513610683100962
HF2	0.769064417592518	0.195428864920391	0.00879896196577731	0.0155840294109696	0.00555510501986862	0.00179763739085773	0.00113534993106804	9.461249425567e-05	0.000418998188846539	1.35160706079529e-05	0.00210850701483956
HF3	0.729597491417296	0.256075473738275	5.40642824318114e-05	0.00931257264887952	0.00141918741383505	0.00118941421349985	0.00104073743681237	4.05482118238586e-05	0.000581191036141973	6.75803530397643e-05	0.000621739247964825
HF.S1	0.62017138377531	0.351296191171304	0.00108128564863623	0.0177871489200659	0.00124347849593166	0.00547400859622091	0.00148676776687481	4.05482118238586e-05	0.00075689995404536	1.35160706079529e-05	0.000648771389179292
HF.S2	0.416713972913795	0.524396507447356	0.00341956586381207	0.0253426323899116	0.00377098369961885	0.0181520828264807	0.000986673154380558	0	0.00620387640905036	2.70321412159057e-05	0.000986673154378837
HF.S3	0.793893439299327	0.162801070472793	0.00800151379990809	0.0107452761333225	0.0187738220744465	0.00231124807395994	0.0014056713432271	0	0.000108128564863623	0	0.00195983023815205
HF.S4	0.718960343848837	0.226907793366313	0.00122996242532371	0.0327899872948936	0.00850160841240235	0.00663639066850485	0.00122996242532371	5.40642824318114e-05	0.000527126753710161	2.70321412159057e-05	0.00313572838104392
HF.SR1	0.884897142702674	0.0857189197956372	0.000216257129727246	0.0176249560727705	0.00448733544184035	0.00477117292460736	0.000702835671613548	5.40642824318114e-05	0.000608223177357879	0	0.00091909280134006
HF.SR2	0.754548157759577	0.179074419484768	0.000405482118238586	0.0325061498121266	0.0292758089368259	0.00175708917903387	0.000919092801340794	0.000148676776687481	0.000270321412159057	0	0.0010948017192427
HF.SR3	0.75604844159706	0.197902305841647	0.0119887546292542	0.0137323277376801	0.011475143946152	0.00358175871110751	0.000905576730732841	1.35160706079529e-05	0.000310869623982916	1.35160706079529e-05	0.00402778904116741
HF.SR4	0.585353985889223	0.312815938150462	0.0457518990079204	0.0191117238396453	0.00712296921039115	0.0205849755359122	0.00132457491957938	0	0.00379801584083475	1.35160706079529e-05	0.00412240153542387
